# Supplementary material for: 2-(2-Amino-5-methylthia­zol-4-yl)phenol
Source: Acta Crystallogr Sect E Struct Rep Online. 2009 Aug 15;65(Pt 9):o2161. doi: 10.1107/S160053680903164X (PMC2970029; doi:10.1107/S160053680903164X)
Supplement: Supplementary file 2 [file e-65-o2161-Isup2.hkl]

# 
# h,k,l, Fc-squared, Fo-squared, sigma(Fo-squared) and status flag 
# 
data_I
_shelx_title ' bb in Pbca' 
_shelx_refln_list_code          4 
_shelx_F_calc_maximum      302.55 
_exptl_crystal_F_000       864.00 
_reflns_d_resolution_high  0.8107 
 
loop_ 
 _symmetry_equiv_pos_as_xyz 
 'x, y, z' 
 '-x+1/2, -y, z+1/2' 
 '-x, y+1/2, -z+1/2' 
 'x+1/2, -y+1/2, -z' 
 '-x, -y, -z' 
 'x-1/2, y, -z-1/2' 
 'x, -y-1/2, z-1/2' 
 '-x-1/2, y-1/2, z' 
 
_cell_length_a    12.9391 
_cell_length_b    10.3967 
_cell_length_c    14.2938 
_cell_angle_alpha  90.000 
_cell_angle_beta   90.000 
_cell_angle_gamma  90.000 
 
_shelx_F_squared_multiplier     1.000 
 
loop_ 
 _refln_index_h 
 _refln_index_k 
 _refln_index_l 
 _refln_F_squared_calc 
 _refln_F_squared_meas 
 _refln_F_squared_sigma 
 _refln_observed_status 
   2   0   0     1087.29     1229.81     24.84 o 
   4   0   0     2651.06     2230.87     44.83 o 
   6   0   0       34.27       12.82      4.57 o 
   8   0   0      904.88     1056.03     27.35 o 
  10   0   0     1816.06     1739.23     44.20 o 
  12   0   0      328.75      277.02     15.79 o 
  14   0   0     1952.42     1921.00     75.80 o 
   2   1   0     9742.64    10780.62    187.15 o 
   4   1   0     5663.56     5466.25     92.34 o 
   6   1   0     8787.42     8908.47    150.26 o 
   8   1   0     6253.72     6763.17    103.83 o 
  10   1   0     1574.18     1540.08     27.97 o 
  12   1   0      164.02      172.58      6.59 o 
  14   1   0        3.43        3.05      4.50 o 
   0   2   0     1320.99     1083.60     21.99 o 
   2   2   0      311.83      257.64      6.00 o 
   4   2   0     1620.23     1570.63     24.63 o 
   6   2   0     4662.11     6462.70     99.08 o 
   8   2   0      858.41      624.06     10.81 o 
  10   2   0     3124.19     3126.49     64.07 o 
  12   2   0      427.46      472.65     35.86 o 
  14   2   0      912.75      954.41     29.26 o 
   2   3   0     6907.51     6751.46    114.35 o 
   4   3   0     2123.07     2058.11     36.52 o 
   6   3   0        2.00       22.45      4.15 o 
   8   3   0     2211.38     2242.33     40.44 o 
  10   3   0      255.51      287.27     13.11 o 
  12   3   0        8.50        5.27      2.97 o 
  14   3   0      205.34      244.04     16.63 o 
   0   4   0        6.77       17.85      2.31 o 
   2   4   0     4596.97     5019.62     85.09 o 
   4   4   0      604.71      525.38     15.80 o 
   6   4   0      464.58      695.42     13.67 o 
   8   4   0      216.14      262.57      6.64 o 
  10   4   0     2097.14     1916.68     49.62 o 
  12   4   0     1693.79     1458.58     39.44 o 
  14   4   0      375.09      328.29     14.26 o 
   2   5   0     2223.53     2223.27     34.69 o 
   4   5   0      561.18      825.28     20.36 o 
   6   5   0     3510.05     3752.81     76.03 o 
   8   5   0     1289.83      966.12     21.66 o 
  10   5   0      652.95      607.13     18.62 o 
  12   5   0      755.88      712.56     21.93 o 
  14   5   0        4.17        4.24      5.65 o 
   0   6   0     1160.35      904.25     19.26 o 
   2   6   0     3111.43     3034.57     47.15 o 
   4   6   0       13.52        8.01      1.91 o 
   6   6   0       87.73      106.52      4.55 o 
   8   6   0      256.84      238.52      7.49 o 
  10   6   0        5.27        8.05      3.87 o 
  12   6   0       93.18      114.87      7.46 o 
  14   6   0      193.62      244.47     11.50 o 
   2   7   0      285.31      224.56      4.90 o 
   4   7   0      402.72      494.99     10.66 o 
   6   7   0     4551.31     4673.28     94.75 o 
   8   7   0     1337.18     1257.94     28.00 o 
  10   7   0      588.27      562.36     18.25 o 
  12   7   0       39.82       55.15      6.62 o 
   0   8   0     1463.54     1324.83     34.22 o 
   2   8   0     2136.44     2140.69     39.01 o 
   4   8   0     2817.14     2983.84     53.75 o 
   6   8   0      457.96      428.00     10.15 o 
   8   8   0      665.66      736.60     22.14 o 
  10   8   0      175.35      150.78      8.15 o 
  12   8   0      475.13      446.05     20.63 o 
   2   9   0      215.30      236.69     14.38 o 
   4   9   0     4479.92     4741.89     96.40 o 
   6   9   0      262.45      270.05     10.72 o 
   8   9   0      373.72      333.04     10.53 o 
  10   9   0       46.20       39.83      4.92 o 
   0  10   0       84.13      104.97      9.62 o 
   2  10   0      755.83      706.93     22.29 o 
   4  10   0      137.47      168.29      6.81 o 
   6  10   0       25.74       30.77     10.03 o 
   8  10   0       93.30       91.44      7.26 o 
   2  11   0      139.46      117.91      7.68 o 
   4  11   0      349.75      299.60      9.95 o 
   6  11   0        8.40        5.39      3.91 o 
   8  11   0       23.13       10.32      5.57 o 
   0  12   0       66.89       69.55      9.78 o 
   2  12   0       58.30       68.95      7.82 o 
   4  12   0        0.01       -0.82      3.96 o 
   1   1   1    10877.59    10934.33    131.53 o 
   2   1   1     1164.42      862.46     11.07 o 
   3   1   1      802.30      643.99     10.03 o 
   4   1   1     1986.45     1957.22     22.53 o 
   5   1   1        2.52       24.72      1.23 o 
   6   1   1       93.44      142.51      2.43 o 
   7   1   1      400.56      501.43      9.35 o 
   8   1   1      128.51      132.74      2.70 o 
   9   1   1       99.19      151.82      2.88 o 
  10   1   1     1999.68     2045.90     25.79 o 
  11   1   1       80.25      109.54      7.04 o 
  12   1   1     1084.73     1005.31     16.34 o 
  13   1   1       17.28       20.24      4.41 o 
  14   1   1        1.94        2.67      3.12 o 
  15   1   1        3.98        5.16      3.60 o 
   0   2   1      737.47      469.47     32.40 o 
   1   2   1     4621.42     4542.40     51.59 o 
   2   2   1     3841.24     4108.58     44.73 o 
   3   2   1       47.70       73.77      2.34 o 
   4   2   1     1591.45     2030.94     23.73 o 
   5   2   1      109.68      166.19      7.88 o 
   6   2   1      360.34      359.68      4.58 o 
   7   2   1       46.20       68.55      2.06 o 
   8   2   1      268.41      313.67      6.14 o 
   9   2   1        1.40        3.98      1.26 o 
  10   2   1     1461.21     1370.96     28.56 o 
  11   2   1      464.41      446.83      8.33 o 
  12   2   1      655.80      667.36     12.73 o 
  13   2   1      116.26       84.76      4.31 o 
  14   2   1       93.90       96.65      7.41 o 
  15   2   1       12.14       14.00      4.56 o 
   1   3   1     1117.70     1156.80     13.56 o 
   2   3   1        0.14        1.35      0.40 o 
   3   3   1       33.44       92.14      6.02 o 
   4   3   1     5052.62     6249.67     76.93 o 
   5   3   1     4964.32     5150.29     63.60 o 
   6   3   1      778.09      912.89     12.13 o 
   7   3   1      595.86      671.65     10.49 o 
   8   3   1       24.84       59.05      1.95 o 
   9   3   1      359.63      467.24      7.13 o 
  10   3   1      125.92      114.22      3.78 o 
  11   3   1        3.22        6.71      1.92 o 
  12   3   1      375.99      329.62      7.69 o 
  13   3   1       11.83       25.60      3.27 o 
  14   3   1        2.32        2.38      2.97 o 
  15   3   1        7.15        8.89      5.46 o 
   0   4   1    19180.09    20267.24    282.66 o 
   1   4   1     1117.20     1019.25     19.33 o 
   2   4   1      153.56      189.93      4.36 o 
   3   4   1     1524.70     1539.52     18.96 o 
   4   4   1     1333.28     1437.41     19.61 o 
   5   4   1        0.01        4.65      0.83 o 
   6   4   1       59.90      107.16      2.52 o 
   7   4   1     1329.47     1237.28     16.28 o 
   8   4   1      117.16      161.56      4.90 o 
   9   4   1       99.57       99.50      5.07 o 
  10   4   1       29.46       47.29      2.58 o 
  11   4   1       58.09       25.34      3.16 o 
  12   4   1        5.66       11.51      3.04 o 
  13   4   1       61.65       73.87      4.36 o 
  14   4   1       24.93       31.50      3.94 o 
  15   4   1      239.90      262.77      8.41 o 
   1   5   1      232.51      258.99      3.84 o 
   2   5   1        3.97        5.54      0.74 o 
   3   5   1      110.99      100.98      3.55 o 
   4   5   1        1.97       14.44      1.52 o 
   5   5   1     1191.19     1213.46     19.52 o 
   6   5   1      254.72      267.79      6.49 o 
   7   5   1      207.95      191.94      4.78 o 
   8   5   1     1077.16     1053.78     16.53 o 
   9   5   1      591.98      571.06     11.00 o 
  10   5   1      229.16      238.25      6.84 o 
  11   5   1       27.24       13.00      2.83 o 
  12   5   1        1.27        0.72      2.75 o 
  13   5   1        1.54        1.95      2.91 o 
  14   5   1      116.06      114.43      7.25 o 
   0   6   1      298.54      472.41      8.17 o 
   1   6   1     1422.54     1590.31     18.19 o 
   2   6   1     1623.68     1643.65     17.68 o 
   3   6   1     1081.11     1108.83     17.10 o 
   4   6   1      370.64      435.05      7.04 o 
   5   6   1      504.88      409.27      6.84 o 
   6   6   1      448.02      543.87     12.02 o 
   7   6   1       12.79       32.01      2.29 o 
   8   6   1       30.41       43.81      5.20 o 
   9   6   1       10.34        4.15      2.13 o 
  10   6   1       49.38       59.48      3.78 o 
  11   6   1      853.69      722.90     15.72 o 
  12   6   1       36.33       53.59      4.41 o 
  13   6   1      120.94      108.15      5.40 o 
  14   6   1        4.09        2.59      3.61 o 
   1   7   1       34.00       36.70      2.59 o 
   2   7   1      163.24      174.73      3.25 o 
   3   7   1      437.75      398.91      6.28 o 
   4   7   1        2.55        4.46      1.41 o 
   5   7   1     3257.67     3229.35     43.50 o 
   6   7   1       48.22       50.27      2.47 o 
   7   7   1      734.71      703.45     11.93 o 
   8   7   1       71.67       69.84      3.45 o 
   9   7   1      349.30      334.91      7.77 o 
  10   7   1        2.39       -1.23      2.54 o 
  11   7   1       80.41       99.19      5.18 o 
  12   7   1      101.16       79.88      4.77 o 
  13   7   1       26.35       14.26      3.68 o 
   0   8   1       84.80       51.19      3.15 o 
   1   8   1      526.90      389.67      6.21 o 
   2   8   1      216.45      198.22      4.26 o 
   3   8   1     2370.37     2450.35     31.38 o 
   4   8   1      692.23      600.79      9.09 o 
   5   8   1      226.28      172.98      4.86 o 
   6   8   1      811.18      879.81     13.47 o 
   7   8   1        0.34        2.05      1.84 o 
   8   8   1      287.76      271.00      6.25 o 
   9   8   1      243.97      217.80      6.17 o 
  10   8   1      142.93      147.53      5.26 o 
  11   8   1      606.20      675.21     13.80 o 
  12   8   1      274.03      247.42      7.36 o 
   1   9   1       16.82       17.85      2.10 o 
   2   9   1      161.04      162.41      5.69 o 
   3   9   1     1714.56     1657.82     25.32 o 
   4   9   1      566.79      539.80      9.15 o 
   5   9   1      158.66      175.89      4.45 o 
   6   9   1     1138.56     1148.72     16.19 o 
   7   9   1       36.49       51.31      3.34 o 
   8   9   1       71.67       65.78      3.61 o 
   9   9   1       63.59       64.62      4.25 o 
  10   9   1        6.81        9.62      3.20 o 
  11   9   1       75.62       83.11      4.81 o 
   0  10   1        0.14        0.80      3.71 o 
   1  10   1      143.10      173.30      5.21 o 
   2  10   1      677.18      616.29     14.15 o 
   3  10   1      244.38      245.99      7.05 o 
   4  10   1       22.56       19.32      2.68 o 
   5  10   1        3.09        7.36      2.45 o 
   6  10   1      129.58      111.33      4.74 o 
   7  10   1      149.48      209.21      6.32 o 
   8  10   1      216.37      180.05      5.94 o 
   9  10   1       36.80       37.81      3.51 o 
   1  11   1        9.14       10.14      3.31 o 
   2  11   1      101.50       90.51      4.85 o 
   3  11   1       68.88       75.47      3.67 o 
   4  11   1       99.59       96.20      4.44 o 
   5  11   1      255.15      294.35      7.07 o 
   6  11   1      262.95      262.73      7.37 o 
   7  11   1      703.13      719.10     16.21 o 
   8  11   1      410.63      455.00     11.88 o 
   0  12   1      239.76      263.01     21.23 o 
   1  12   1      793.18      785.64     17.99 o 
   2  12   1      134.02      152.63      6.52 o 
   3  12   1      155.34      172.90      6.94 o 
   4  12   1       99.77       95.53      4.31 o 
   5  12   1       22.80       38.91      4.11 o 
   0   0   2      211.19      253.46      9.47 o 
   1   0   2    15648.40    13478.77    206.74 o 
   2   0   2      286.33      343.42     16.74 o 
   3   0   2      295.11      448.49      9.50 o 
   4   0   2     4199.86     4551.36     69.76 o 
   5   0   2      149.66      250.43      5.86 o 
   6   0   2       70.21       94.27      5.23 o 
   7   0   2      274.08      208.51      4.44 o 
   8   0   2       62.85       61.16      4.57 o 
   9   0   2     2304.00     2080.10     36.87 o 
  10   0   2     1357.57     1194.07     34.20 o 
  11   0   2     4994.58     5051.79     87.31 o 
  12   0   2      472.63      422.55     29.97 o 
  13   0   2      365.68      503.84     17.42 o 
  14   0   2      294.11      289.45     12.35 o 
  15   0   2      442.96      464.24     17.37 o 
   1   1   2     1078.17      959.10     17.41 o 
   2   1   2     1600.78     1607.62     17.62 o 
   3   1   2      592.94      521.02      8.55 o 
   4   1   2        2.38        7.47      0.89 o 
   5   1   2     2917.78     3042.64     34.93 o 
   6   1   2     2711.00     2873.22     34.98 o 
   7   1   2     3529.49     3665.87     44.50 o 
   8   1   2      542.20      446.21      6.08 o 
   9   1   2     1092.14     1037.53     12.91 o 
  10   1   2      242.79      229.84      6.27 o 
  11   1   2      128.80      152.32      5.12 o 
  12   1   2      282.76      319.00      6.69 o 
  13   1   2      166.20      189.34      6.60 o 
  14   1   2        2.33       -1.05      3.00 o 
  15   1   2      239.75      264.88      8.64 o 
   0   2   2     3643.97     3319.52     84.17 o 
   1   2   2     8857.80    10014.03    126.64 o 
   2   2   2      134.29      139.28      3.64 o 
   3   2   2     1828.10     1854.44     20.39 o 
   4   2   2     1330.68     1535.88     17.61 o 
   5   2   2     7249.14     7432.38     84.29 o 
   6   2   2     1066.93     1114.63     13.34 o 
   8   2   2       47.41       48.55      1.45 o 
   9   2   2     1031.65     1028.04     14.94 o 
  10   2   2      156.93      131.29      3.44 o 
  11   2   2     4232.40     3836.70     51.77 o 
  12   2   2        2.38        1.35      1.85 o 
  13   2   2     1088.50     1009.05     18.25 o 
  14   2   2      211.99      240.38      9.24 o 
  15   2   2      727.45      784.04     21.02 o 
   1   3   2      383.71      447.40      7.00 o 
   2   3   2      249.88      251.41      4.20 o 
   3   3   2     1848.87     2257.37     23.71 o 
   4   3   2      582.17      519.99      8.21 o 
   5   3   2     8727.22     9651.26    104.30 o 
   6   3   2      850.87      787.84     11.80 o 
   7   3   2     2774.64     2705.04     35.05 o 
   8   3   2      468.60      480.19      8.51 o 
   9   3   2      932.22      812.45     12.21 o 
  10   3   2      394.75      405.11      7.10 o 
  11   3   2        5.84        6.00      1.73 o 
  12   3   2       26.14       22.21      2.99 o 
  13   3   2        4.03       -1.25      2.21 o 
  14   3   2        3.67        6.54      3.11 o 
  15   3   2      199.06      206.54     11.05 o 
   0   4   2     9854.92    10437.42    235.60 o 
   1   4   2      721.67      633.86      8.24 o 
   2   4   2      390.21      433.66      9.86 o 
   3   4   2     1510.64     1343.70     15.81 o 
   4   4   2      424.71      366.66      9.12 o 
   5   4   2      454.37      446.89      9.54 o 
   6   4   2      268.99      241.14      5.53 o 
   7   4   2      197.17      139.23      3.23 o 
   8   4   2      473.75      476.68      7.74 o 
   9   4   2     1201.35     1173.42     18.33 o 
  10   4   2      219.29      205.71      4.91 o 
  11   4   2     2000.85     2134.71     35.13 o 
  12   4   2       97.10       84.10      4.38 o 
  13   4   2      501.59      554.50     12.93 o 
  14   4   2      226.58      224.72      7.42 o 
  15   4   2      258.32      263.38      8.43 o 
   1   5   2     5604.83     6159.77     74.64 o 
   2   5   2       11.22        2.66      0.78 o 
   3   5   2     3557.61     3402.40     39.04 o 
   4   5   2     1668.37     1825.02     21.39 o 
   5   5   2      528.38      339.66      5.34 o 
   6   5   2      277.28      247.59      8.57 o 
   7   5   2     1541.99     1580.16     22.03 o 
   8   5   2      524.52      479.50      9.48 o 
   9   5   2      274.30      366.99      7.92 o 
  10   5   2      279.26      244.86      6.23 o 
  11   5   2       23.93       26.74      3.24 o 
  12   5   2       47.33       52.94      4.17 o 
  13   5   2       87.91      106.91      5.15 o 
  14   5   2        9.48        5.88      3.52 o 
   0   6   2      853.04      891.36     13.49 o 
   1   6   2     7229.18     8133.27     99.68 o 
   2   6   2      119.85      103.49      3.41 o 
   3   6   2     1065.47      803.53     10.02 o 
   4   6   2      152.12      190.15      4.49 o 
   5   6   2       74.83       51.91      2.88 o 
   6   6   2     1351.45     1383.96     32.27 o 
   7   6   2      249.87      248.41      4.98 o 
   8   6   2      419.90      379.89      8.14 o 
   9   6   2      746.19      694.05     13.14 o 
  10   6   2       68.00       67.84      3.48 o 
  11   6   2      283.45      298.82      8.41 o 
  12   6   2      227.66      251.21      8.52 o 
  13   6   2      291.69      262.02      8.17 o 
   1   7   2       71.66       35.44      1.49 o 
   2   7   2      427.57      415.52      8.44 o 
   3   7   2      525.56      702.56     10.62 o 
   4   7   2      621.42      522.93     15.85 o 
   5   7   2       69.12       81.21      2.76 o 
   6   7   2       22.45       30.23      3.39 o 
   7   7   2     5466.56     5230.28     75.08 o 
   8   7   2      135.10      155.95      6.10 o 
   9   7   2      526.33      477.66      9.21 o 
  10   7   2        0.24        2.47      2.75 o 
  11   7   2      116.90       99.28      4.39 o 
  12   7   2        2.85       -0.03      2.86 o 
  13   7   2        0.48        0.54      3.36 o 
   0   8   2       22.71       31.47      2.60 o 
   1   8   2      743.60      682.99      9.64 o 
   2   8   2      553.53      557.04      8.94 o 
   3   8   2       88.86       69.34      2.92 o 
   4   8   2       50.14       79.10      3.23 o 
   5   8   2      165.38      156.10      4.26 o 
   6   8   2       41.66       46.26      3.59 o 
   7   8   2     1052.04     1082.48     17.57 o 
   8   8   2      155.40      145.95      4.44 o 
   9   8   2       58.13       62.41      3.47 o 
  10   8   2       15.41       13.28      2.91 o 
  11   8   2       38.82       51.35      4.73 o 
  12   8   2       80.76       87.21      4.71 o 
   1   9   2      114.19       89.23      3.36 o 
   2   9   2       56.66       72.46      3.08 o 
   3   9   2      251.55      213.39      6.21 o 
   4   9   2       16.48       11.82      2.76 o 
   5   9   2      524.16      446.01      8.02 o 
   6   9   2      128.13      133.49      4.29 o 
   7   9   2       71.49       76.29      4.23 o 
   8   9   2      204.69      178.93      5.19 o 
   9   9   2       42.07       63.98      4.15 o 
  10   9   2       26.01       27.31      3.59 o 
  11   9   2       39.68       54.19      4.83 o 
   0  10   2        0.60        0.05      3.61 o 
   1  10   2      164.03      131.51      4.10 o 
   2  10   2      153.85      150.37      6.78 o 
   3  10   2      231.02      218.05      5.53 o 
   4  10   2       12.70       11.51      2.45 o 
   5  10   2       64.11       64.64      3.49 o 
   6  10   2       44.88       46.42      3.75 o 
   7  10   2      166.07      174.02      6.80 o 
   8  10   2       55.55       54.69      4.15 o 
   9  10   2        0.76        1.57      3.31 o 
   1  11   2       57.41       57.61      5.11 o 
   2  11   2        9.66        7.95      3.38 o 
   3  11   2      243.41      283.39      6.72 o 
   4  11   2        3.33        7.01      2.66 o 
   5  11   2      231.81      297.21      7.74 o 
   6  11   2      168.39      166.60      5.82 o 
   7  11   2        0.06       -4.53      3.02 o 
   8  11   2        4.72        5.38      3.71 o 
   0  12   2        0.17       -3.45      4.70 o 
   1  12   2        0.78        1.91      3.56 o 
   2  12   2       81.30       81.08      5.13 o 
   3  12   2        0.52       -3.32      3.55 o 
   4  12   2       82.34       99.06      4.49 o 
   5  12   2        1.80       -1.02      3.21 o 
   1   1   3    17268.15    17917.83    202.38 o 
   2   1   3     2028.96     1549.80     20.13 o 
   3   1   3      964.09     1030.10     11.07 o 
   4   1   3      269.82      174.33      3.79 o 
   5   1   3     1135.47     1339.44     15.84 o 
   6   1   3      376.42      381.26      5.47 o 
   7   1   3      306.19      340.83      6.21 o 
   8   1   3       96.57      141.60      2.84 o 
   9   1   3      182.91      190.71      3.41 o 
  10   1   3      883.17     1039.92     13.15 o 
  11   1   3        7.02        8.30      1.81 o 
  12   1   3      163.37      158.79      4.48 o 
  13   1   3        5.69        4.74      2.99 o 
  14   1   3      130.12      167.39      6.58 o 
  15   1   3        4.13        0.12      3.47 o 
   0   2   3     5246.04     5513.71    105.42 o 
   1   2   3    15893.21    16056.14    220.47 o 
   2   2   3     1668.65     1688.15     49.96 o 
   3   2   3      465.07      626.10      7.23 o 
   4   2   3     2842.75     2941.54     32.13 o 
   5   2   3      268.30      273.99      3.63 o 
   6   2   3     2490.41     2620.81     30.73 o 
   7   2   3      189.79      262.81      3.70 o 
   8   2   3       11.92       22.94      2.59 o 
   9   2   3      481.04      542.29      8.68 o 
  10   2   3      643.54      693.16     10.86 o 
  11   2   3       13.03       12.41      2.03 o 
  12   2   3      235.86      266.69      5.62 o 
  13   2   3      372.32      293.31      8.69 o 
  14   2   3        8.69        8.41      4.02 o 
  15   2   3       41.42       44.64      5.81 o 
   1   3   3     2653.20     2557.81     30.92 o 
   2   3   3        3.52        8.92      0.88 o 
   3   3   3      615.90      819.68      8.99 o 
   5   3   3      358.42      321.56      3.99 o 
   6   3   3      156.36      154.22      3.64 o 
   7   3   3      683.62      801.33      9.50 o 
   8   3   3        8.31        1.51      1.17 o 
   9   3   3      253.29      173.13      4.22 o 
  10   3   3      117.91      159.36      6.07 o 
  11   3   3       34.45       34.89      2.86 o 
  12   3   3       54.03       48.62      3.40 o 
  13   3   3        0.81        4.66      2.62 o 
  14   3   3       39.65       38.50      4.12 o 
  15   3   3      151.90      155.69      9.80 o 
   0   4   3     3815.49     4461.61    113.04 o 
   1   4   3     1419.70     1572.63     19.35 o 
   2   4   3      226.31      223.73      7.41 o 
   3   4   3       57.40      104.66      1.92 o 
   4   4   3      364.69      268.28      6.93 o 
   5   4   3       45.16       55.18      1.93 o 
   6   4   3      899.18      996.99     13.28 o 
   7   4   3     1387.73     1390.81     19.52 o 
   8   4   3      264.69      257.75      6.18 o 
   9   4   3        5.05        7.52      1.75 o 
  10   4   3      202.44      188.83      4.76 o 
  11   4   3     1210.13     1030.21     16.85 o 
  12   4   3      269.96      234.97      7.19 o 
  13   4   3        1.15       -4.14      2.76 o 
  14   4   3       26.06       23.43      3.78 o 
   1   5   3      198.55      190.29      5.14 o 
   2   5   3      162.54      138.41      3.67 o 
   3   5   3      292.63      279.38      6.37 o 
   4   5   3      692.10      559.21      7.21 o 
   5   5   3       14.06       10.04      1.20 o 
   6   5   3     2929.17     2840.82     35.91 o 
   7   5   3      786.37      782.86     12.57 o 
   8   5   3      220.32      244.81      8.07 o 
   9   5   3       56.38       66.61      3.22 o 
  10   5   3      283.58      309.24      8.03 o 
  11   5   3       89.03       72.99      3.65 o 
  12   5   3        5.98        8.84      2.99 o 
  13   5   3        0.36        3.17      3.05 o 
  14   5   3       21.13       23.45      3.91 o 
   0   6   3      696.01      494.08      8.03 o 
   1   6   3      250.50      291.87      6.64 o 
   2   6   3     1194.69     1088.79     13.27 o 
   3   6   3      362.51      348.51      7.91 o 
   4   6   3     1368.76     1495.18     20.83 o 
   5   6   3     1061.50     1019.54     17.05 o 
   6   6   3       53.33       86.15      2.76 o 
   7   6   3        1.71        5.65      1.84 o 
   8   6   3      213.12      193.33      5.03 o 
   9   6   3       58.64       61.33      3.36 o 
  10   6   3      163.53      173.19      5.28 o 
  11   6   3      235.75      211.15      6.90 o 
  12   6   3      153.12      179.18      6.53 o 
  13   6   3        1.49       -0.34      3.21 o 
   1   7   3      218.48      220.73      6.51 o 
   2   7   3        5.04        4.11      1.03 o 
   3   7   3      129.74      123.90      4.00 o 
   4   7   3     1951.65     1920.53     26.50 o 
   5   7   3      189.77      191.85      4.23 o 
   6   7   3        4.51        4.42      1.85 o 
   7   7   3      461.11      442.87      8.47 o 
   8   7   3      177.35      167.83      4.63 o 
   9   7   3        0.86        1.06      2.01 o 
  10   7   3      669.83      602.75     11.18 o 
  11   7   3       18.66       32.20      3.47 o 
  12   7   3       14.59       19.85      3.73 o 
  13   7   3        1.03        2.19      3.56 o 
   0   8   3      775.23      871.69     15.00 o 
   1   8   3        0.53        1.39      1.09 o 
   2   8   3      712.82      708.93     11.50 o 
   3   8   3      515.70      561.04      9.78 o 
   4   8   3      250.34      247.94      5.82 o 
   5   8   3      521.44      510.62      8.60 o 
   6   8   3      105.38      160.28      4.44 o 
   7   8   3      190.53      168.80      5.30 o 
   8   8   3       24.46       44.28      3.12 o 
   9   8   3       70.11       59.00      3.48 o 
  10   8   3      127.69      114.11      4.31 o 
  11   8   3      124.21      105.19      4.85 o 
  12   8   3      486.45      448.20     11.78 o 
   1   9   3       69.67       49.80      2.71 o 
   2   9   3        5.64        3.12      1.93 o 
   3   9   3      557.47      542.94      9.14 o 
   4   9   3     2538.23     2547.69     39.73 o 
   5   9   3      110.62       94.69      3.62 o 
   6   9   3      995.45     1033.83     18.55 o 
   7   9   3       44.43       40.24      3.20 o 
   8   9   3      176.40      155.44      4.89 o 
   9   9   3       83.63       93.35      4.01 o 
  10   9   3      387.06      435.75     10.16 o 
  11   9   3       35.32       30.57      3.88 o 
   0  10   3      453.46      380.66     14.05 o 
   1  10   3       18.00       18.92      2.40 o 
   2  10   3     1647.91     1602.44     31.58 o 
   3  10   3      198.35      191.50      5.16 o 
   4  10   3        8.49       20.93      3.96 o 
   5  10   3       67.92       78.06      4.00 o 
   6  10   3        0.11       -2.64      2.56 o 
   7  10   3       19.94       32.11      4.14 o 
   8  10   3      204.65      191.74      6.15 o 
   9  10   3        6.68        8.94      3.45 o 
   1  11   3       62.35       57.57      4.75 o 
   2  11   3      241.86      221.95      7.46 o 
   3  11   3      553.00      548.54     10.52 o 
   4  11   3      360.45      360.21      8.69 o 
   5  11   3       20.46       15.77      3.26 o 
   6  11   3      454.42      503.95     11.19 o 
   7  11   3       12.21       13.24      3.88 o 
   0  12   3      276.64      303.27     13.03 o 
   1  12   3      118.65      100.86      5.49 o 
   2  12   3      470.02      504.12     13.00 o 
   3  12   3       70.97       79.98      5.44 o 
   4  12   3      331.49      348.01      8.86 o 
   0   0   4    91539.25    80130.78   2572.39 o 
   1   0   4       16.85       35.90      1.26 o 
   2   0   4    12145.59    12263.00    186.24 o 
   3   0   4     1149.59      956.24     15.29 o 
   4   0   4     1103.82     1052.03     17.83 o 
   5   0   4     3493.19     4277.68     60.58 o 
   6   0   4       12.82       29.14      1.84 o 
   8   0   4      275.40      304.23      9.90 o 
   9   0   4      988.49      990.75     16.87 o 
  10   0   4      272.27      270.10      6.74 o 
  11   0   4     4593.27     4706.90     81.63 o 
  12   0   4      525.32      491.97     16.94 o 
  13   0   4      101.49       90.65      6.80 o 
  14   0   4      261.88      278.73     12.22 o 
  15   0   4      427.23      436.54     16.88 o 
   1   1   4    29629.79    30828.66    331.48 o 
   2   1   4     4652.77     5561.73     63.05 o 
   3   1   4     1338.21     1389.33     17.38 o 
   4   1   4      540.61      497.67      9.88 o 
   5   1   4      692.91      479.21      5.93 o 
   6   1   4     5006.11     5273.91     60.20 o 
   7   1   4     3031.03     3065.43     37.55 o 
   8   1   4     2546.02     2659.29     32.88 o 
   9   1   4     1234.86     1315.16     16.14 o 
  10   1   4       14.07       26.41      2.90 o 
  11   1   4       39.29       36.10      3.60 o 
  12   1   4      133.90      117.98      3.90 o 
  13   1   4        8.84        7.70      3.05 o 
  14   1   4       38.92       23.27      3.89 o 
  15   1   4      444.15      451.00     14.15 o 
   0   2   4     3490.69     4444.48     88.42 o 
   1   2   4    21952.68    23550.20    318.71 o 
   2   2   4     3005.04     3070.35     39.85 o 
   3   2   4      645.78      622.26      7.30 o 
   4   2   4       57.91       59.28      2.31 o 
   5   2   4      260.48      396.02      5.04 o 
   6   2   4     1379.82     1775.87     19.92 o 
   7   2   4        2.25        2.02      0.80 o 
   8   2   4      350.73      286.23      4.42 o 
   9   2   4      790.45      810.34     11.97 o 
  10   2   4      589.25      567.13      9.28 o 
  11   2   4      956.17      847.59     13.12 o 
  12   2   4      291.08      319.72      6.36 o 
  13   2   4      374.89      313.02      7.03 o 
  14   2   4      133.36      135.32      7.04 o 
  15   2   4      315.11      304.06     11.15 o 
   1   3   4      199.75      151.62      6.86 o 
   2   3   4      140.85      106.07      3.15 o 
   3   3   4     1168.17     1354.42     16.82 o 
   4   3   4      826.17      718.47      8.41 o 
   5   3   4     1206.79     1185.82     13.48 o 
   6   3   4        3.76        4.37      0.77 o 
   7   3   4     3368.64     3387.15     39.19 o 
   8   3   4      222.68      228.05      5.39 o 
   9   3   4      777.86      719.33     11.97 o 
  10   3   4      385.79      383.29      6.92 o 
  11   3   4        4.09        0.53      1.90 o 
  12   3   4       93.60       73.35      3.37 o 
  13   3   4       18.26       17.95      2.98 o 
  14   3   4       74.97       82.85      4.34 o 
  15   3   4      108.61       78.28      8.10 o 
   0   4   4      792.63      780.66     23.08 o 
   1   4   4     3243.16     2977.29     49.10 o 
   2   4   4       37.35       41.34      2.19 o 
   3   4   4       17.80       31.91      1.18 o 
   4   4   4      140.44      111.27      3.25 o 
   5   4   4      416.18      486.41      6.13 o 
   6   4   4      150.86      232.19      5.56 o 
   7   4   4       47.26       59.19      3.29 o 
   8   4   4      294.01      299.47      5.94 o 
   9   4   4      864.82      748.61     11.65 o 
  10   4   4      564.14      524.32      9.62 o 
  11   4   4       47.53       28.59      2.66 o 
  12   4   4      543.12      493.96     10.46 o 
  13   4   4      339.79      397.06     10.30 o 
  14   4   4      199.98      179.68      6.70 o 
   1   5   4      565.60      689.27      9.06 o 
   2   5   4       15.95       18.96      1.36 o 
   3   5   4      922.79      757.06      9.47 o 
   4   5   4     1488.91     1727.90     20.41 o 
   5   5   4      607.22      646.88      8.47 o 
   6   5   4      350.29      413.15     10.13 o 
   7   5   4      570.69      542.20      9.96 o 
   8   5   4      133.51       75.56      3.04 o 
   9   5   4      774.76      747.20     11.76 o 
  10   5   4       14.68       18.12      2.76 o 
  11   5   4      148.55      172.40      6.77 o 
  12   5   4       30.03       26.66      3.13 o 
  13   5   4       43.86       51.14      4.51 o 
  14   5   4        5.75        8.26      3.66 o 
   0   6   4     2415.01     2294.46     46.87 o 
   1   6   4      794.76      760.45      9.58 o 
   2   6   4       54.37       42.51      2.27 o 
   3   6   4      221.37      227.49      4.20 o 
   4   6   4       16.67       15.45      1.61 o 
   5   6   4     2503.13     2469.93     33.58 o 
   6   6   4       54.45       42.59      2.52 o 
   7   6   4      197.29      298.74      6.26 o 
   8   6   4      195.32      175.05      6.04 o 
   9   6   4      840.99      774.36     14.51 o 
  10   6   4        0.46        1.61      2.11 o 
  11   6   4      137.65      101.26      4.33 o 
  12   6   4       11.33        1.43      3.06 o 
  13   6   4      588.24      550.66     13.42 o 
   1   7   4       28.67       19.45      2.16 o 
   2   7   4      108.92       66.83      1.92 o 
   3   7   4     1200.56     1205.88     17.23 o 
   4   7   4      119.31      160.17      3.73 o 
   5   7   4     2092.93     2309.80     31.68 o 
   6   7   4     1346.14     1351.26     21.05 o 
   7   7   4      378.74      348.88      7.16 o 
   8   7   4      411.47      443.23      8.64 o 
   9   7   4        7.04       20.49      2.62 o 
  10   7   4      475.26      479.05     10.54 o 
  11   7   4       46.86       49.30      3.98 o 
  12   7   4        2.97       -0.45      3.21 o 
   0   8   4     1324.84     1149.67     19.28 o 
   1   8   4      598.88      568.45      9.02 o 
   2   8   4      381.75      388.08      9.20 o 
   3   8   4      132.91      117.02      3.96 o 
   4   8   4     1992.24     2016.30     28.06 o 
   5   8   4        2.28        5.39      2.98 o 
   6   8   4       67.68       56.40      2.91 o 
   7   8   4      215.39      233.33      5.69 o 
   8   8   4       22.37       29.61      2.85 o 
   9   8   4       74.60       70.61      3.54 o 
  10   8   4      235.36      235.18      6.18 o 
  11   8   4      135.73      118.96      5.71 o 
   1   9   4       82.06       74.85      5.33 o 
   2   9   4      288.66      307.08      9.36 o 
   3   9   4       61.09       47.19      3.96 o 
   4   9   4     1142.95     1253.16     19.83 o 
   5   9   4       62.07       60.20      3.49 o 
   6   9   4      136.40      121.64      4.59 o 
   7   9   4      970.21     1017.96     18.57 o 
   8   9   4      232.22      223.64      5.93 o 
   9   9   4       32.10       47.93      3.67 o 
  10   9   4        0.84        1.29      2.77 o 
   0  10   4        5.74        3.30      3.94 o 
   1  10   4       83.29       87.23      3.51 o 
   2  10   4      363.22      326.85      7.85 o 
   3  10   4      988.24      989.25     16.43 o 
   4  10   4       14.56       15.53      2.90 o 
   5  10   4       33.95       24.73      4.00 o 
   6  10   4      174.65      174.14      7.13 o 
   7  10   4        1.07       -0.85      2.80 o 
   8  10   4       45.96       51.20      4.46 o 
   9  10   4       68.59       74.64      4.60 o 
   1  11   4       48.18       59.19      4.53 o 
   2  11   4       15.36       20.39      3.91 o 
   3  11   4      167.02      221.49      5.91 o 
   4  11   4        0.02       -0.51      2.90 o 
   5  11   4        6.04        4.27      3.03 o 
   6  11   4       30.38       23.38      3.93 o 
   7  11   4      181.69      198.56      6.64 o 
   0  12   4       32.87       28.94      6.34 o 
   1  12   4       51.24       73.97      5.67 o 
   2  12   4       29.18       39.50      4.67 o 
   3  12   4       73.61       67.77      6.22 o 
   4  12   4        1.89        1.12      3.23 o 
   1   1   5      998.91     1027.69     11.71 o 
   2   1   5       57.73       27.48      1.09 o 
   3   1   5      848.47      701.57     11.21 o 
   4   1   5       51.95       55.24      2.85 o 
   5   1   5      148.72      126.62      3.87 o 
   6   1   5      395.25      560.20      6.98 o 
   7   1   5       12.28        6.32      1.00 o 
   8   1   5       65.94       97.72      2.49 o 
   9   1   5       42.97       86.23      2.77 o 
  10   1   5      218.32      203.72      3.80 o 
  11   1   5       49.30       61.71      2.74 o 
  12   1   5      358.34      335.46      6.60 o 
  13   1   5        1.87        1.18      2.98 o 
  14   1   5        2.07        3.51      3.37 o 
  15   1   5        2.14        7.87      4.50 o 
   0   2   5     2340.58     2273.37     39.16 o 
   1   2   5       87.12      131.37      3.07 o 
   2   2   5      119.02      140.32      4.04 o 
   3   2   5      820.42      860.77     15.40 o 
   4   2   5       22.38       27.34      1.33 o 
   5   2   5     2989.95     3529.02     38.74 o 
   6   2   5      127.73      121.94      3.82 o 
   7   2   5        0.01        1.96      0.86 o 
   8   2   5        1.18        7.44      1.15 o 
   9   2   5      654.07      673.15      9.66 o 
  10   2   5      925.59      901.19     13.73 o 
  11   2   5     1450.41     1346.40     19.73 o 
  12   2   5      933.10      913.49     14.25 o 
  13   2   5      101.23       94.37      3.89 o 
  14   2   5       15.71       11.50      4.19 o 
  15   2   5        2.30       -4.37      4.05 o 
   1   3   5     3635.63     3295.61     42.34 o 
   2   3   5     1422.48     1335.40     26.36 o 
   4   3   5      198.76      260.36      6.70 o 
   5   3   5      177.76      217.44      3.25 o 
   6   3   5      353.33      341.67      6.60 o 
   7   3   5      737.18      809.02     10.50 o 
   8   3   5        3.49        2.88      1.29 o 
   9   3   5      326.02      333.02      6.16 o 
  10   3   5      283.35      269.18      6.01 o 
  11   3   5       93.27      103.48      3.70 o 
  12   3   5        4.10        2.15      2.17 o 
  13   3   5      148.64      142.86      4.66 o 
  14   3   5       28.54       34.75      3.63 o 
   0   4   5     1612.19     1720.17     30.14 o 
   1   4   5       79.42       38.41      2.45 o 
   2   4   5      617.08      644.71     13.26 o 
   3   4   5     2224.44     2324.38     27.02 o 
   4   4   5     2027.56     2104.12     24.56 o 
   5   4   5        0.40        5.73      0.79 o 
   6   4   5       12.66       10.50      0.99 o 
   7   4   5       18.40       31.37      2.22 o 
   8   4   5      255.79      271.74      5.73 o 
   9   4   5      347.66      318.67      9.38 o 
  10   4   5      471.34      500.42     10.27 o 
  11   4   5      321.46      397.66      8.84 o 
  12   4   5      164.05      164.55      5.41 o 
  13   4   5      169.13      200.48      6.16 o 
  14   4   5       43.13       36.48      4.26 o 
   1   5   5       15.20       13.41      2.27 o 
   2   5   5       15.27       18.45      2.44 o 
   3   5   5     1620.42     1774.19     20.95 o 
   4   5   5     1324.98     1336.75     23.17 o 
   5   5   5       22.91       18.79      2.66 o 
   6   5   5       99.59       90.96      3.12 o 
   7   5   5      582.37      564.23      9.14 o 
   8   5   5      290.50      264.63      5.34 o 
   9   5   5        1.42        0.13      1.65 o 
  10   5   5        2.64        5.51      2.36 o 
  11   5   5       48.78       41.45      3.38 o 
  12   5   5       25.73       18.16      3.04 o 
  13   5   5        0.33        1.35      3.17 o 
   0   6   5      417.60      480.20     14.21 o 
   1   6   5     1669.16     1803.01     23.92 o 
   2   6   5        1.48       10.15      1.48 o 
   3   6   5       38.18       32.94      1.50 o 
   4   6   5      134.86      138.01      3.62 o 
   5   6   5      142.59      114.17      3.43 o 
   6   6   5     2197.36     2067.11     38.73 o 
   7   6   5        3.57        0.16      1.71 o 
   8   6   5       37.85       34.42      2.93 o 
   9   6   5       51.53       51.72      3.13 o 
  10   6   5      189.94      189.11      5.72 o 
  11   6   5      242.99      194.36      5.99 o 
  12   6   5      109.37      126.91      5.03 o 
  13   6   5      279.42      224.71      7.77 o 
   1   7   5      363.24      372.89      5.79 o 
   2   7   5      111.95       95.91      2.33 o 
   3   7   5      472.46      461.41      8.47 o 
   4   7   5      115.05      128.28      5.01 o 
   5   7   5     3239.11     3064.90     44.74 o 
   6   7   5      279.67      306.95      6.52 o 
   7   7   5      246.89      248.43      5.78 o 
   8   7   5       29.03       25.84      2.63 o 
   9   7   5      654.24      677.61     12.19 o 
  10   7   5       48.38       60.97      4.04 o 
  11   7   5       83.73       96.00      4.51 o 
  12   7   5       31.25       27.71      4.12 o 
   0   8   5        0.68        8.30      2.00 o 
   1   8   5     1015.85      828.02     12.24 o 
   2   8   5      860.37      881.60     14.30 o 
   3   8   5     1013.98      989.85     15.87 o 
   4   8   5       53.80       44.80      3.10 o 
   5   8   5       29.22       59.06      2.93 o 
   6   8   5       71.66       58.14      3.14 o 
   7   8   5      270.94      225.97      5.63 o 
   8   8   5       83.28       91.74      3.72 o 
   9   8   5      196.13      193.47      6.13 o 
  10   8   5        8.85        1.98      2.55 o 
  11   8   5      247.07      323.16      8.41 o 
   1   9   5      178.46      139.10      5.23 o 
   2   9   5       60.92       74.20      3.14 o 
   3   9   5      339.14      358.06      7.26 o 
   4   9   5        7.57        9.36      2.53 o 
   5   9   5     1130.71     1097.97     19.52 o 
   6   9   5        6.76        8.70      2.62 o 
   7   9   5        3.10        3.89      2.72 o 
   8   9   5      521.89      489.76     10.69 o 
   9   9   5      563.37      602.46     11.57 o 
  10   9   5        7.74        3.48      2.82 o 
   0  10   5      110.00       69.59      6.01 o 
   1  10   5      160.61      206.40      5.26 o 
   2  10   5      161.14      160.93      4.68 o 
   3  10   5      489.98      453.67      9.81 o 
   4  10   5       26.75       49.71      4.13 o 
   5  10   5      139.79      116.13      4.66 o 
   6  10   5       88.23       96.92      4.43 o 
   7  10   5      381.22      434.54      9.99 o 
   8  10   5       35.35       32.12      3.78 o 
   1  11   5       17.55       23.46      3.92 o 
   2  11   5      182.02      162.35      6.38 o 
   3  11   5      282.43      311.26      7.94 o 
   4  11   5      333.94      347.43      8.64 o 
   5  11   5      889.80      951.15     18.01 o 
   6  11   5        2.26        4.36      3.19 o 
   0  12   5        7.69       19.28      5.75 o 
   1  12   5      490.13      487.07     12.71 o 
   2  12   5       91.71       98.70      6.53 o 
   3  12   5      559.95      629.77     18.15 o 
   0   0   6       17.16       16.31      2.12 o 
   1   0   6      104.94       70.59      5.25 o 
   2   0   6     1747.66     1963.66     30.75 o 
   3   0   6      638.16      640.44     12.46 o 
   4   0   6      783.28      761.50     12.65 o 
   5   0   6      577.74      449.80     26.66 o 
   6   0   6     2959.44     2520.15     39.80 o 
   7   0   6      728.82      864.79     14.84 o 
   8   0   6     1062.41     1256.99     20.98 o 
   9   0   6        0.28       -1.32      1.62 o 
  10   0   6     2600.55     2301.78     37.21 o 
  11   0   6      492.69      485.41     10.81 o 
  12   0   6     2157.92     1970.20     54.51 o 
  13   0   6       27.61       14.96      6.97 o 
  14   0   6     1408.01     1396.60     40.96 o 
  15   0   6       54.95       60.37      8.09 o 
   1   1   6     1388.63     1535.52     17.12 o 
   2   1   6     1066.02     1033.70     11.81 o 
   3   1   6      239.80      264.52      7.45 o 
   4   1   6     1609.31     1675.75     19.75 o 
   5   1   6      871.84      977.75     12.18 o 
   6   1   6     3440.36     3609.50     42.18 o 
   7   1   6     1360.40     1433.75     17.41 o 
   8   1   6     1846.13     1675.70     21.40 o 
   9   1   6       96.51       81.72      2.43 o 
  10   1   6       71.88       86.65      2.50 o 
  11   1   6      110.71      108.54      4.30 o 
  12   1   6      301.68      364.89      7.09 o 
  13   1   6       33.08       28.77      3.97 o 
  14   1   6       19.85       12.37      4.35 o 
   0   2   6     6363.83     5404.97     91.59 o 
   1   2   6      337.31      343.10      8.18 o 
   2   2   6     1876.19     1749.61     21.65 o 
   3   2   6      220.23      234.26      6.52 o 
   4   2   6      591.47      735.71      9.93 o 
   5   2   6       50.09       46.30      1.43 o 
   6   2   6      329.34      272.42      3.97 o 
   7   2   6        3.84        2.18      1.01 o 
   8   2   6     1165.92     1076.88     13.52 o 
   9   2   6       25.67       15.21      1.62 o 
  10   2   6      174.05      167.06      4.17 o 
  11   2   6     1131.46     1100.33     16.58 o 
  12   2   6        3.58        9.13      2.39 o 
  13   2   6       17.71        9.04      2.57 o 
  14   2   6      590.14      699.81     16.59 o 
   1   3   6     1320.66     1449.30     19.23 o 
   2   3   6     2942.39     2982.54     45.55 o 
   3   3   6      385.31      452.93      6.41 o 
   4   3   6      911.61      748.47     13.36 o 
   5   3   6      290.97      311.50      6.15 o 
   6   3   6     3134.82     3171.88     35.14 o 
   7   3   6       75.95       77.23      2.05 o 
   8   3   6     1808.74     1840.83     25.75 o 
   9   3   6      226.40      224.74      5.28 o 
  10   3   6     1117.02     1184.18     18.97 o 
  11   3   6        2.55        1.73      2.06 o 
  12   3   6       22.48       31.44      3.28 o 
  13   3   6      176.14      177.04      5.60 o 
  14   3   6       31.60       40.16      4.10 o 
   0   4   6    15404.28    17725.05    298.17 o 
   1   4   6        0.05        5.14      1.03 o 
   2   4   6     4156.75     4319.66     60.30 o 
   3   4   6        6.81       10.62      1.15 o 
   4   4   6     1747.72     1483.55     16.89 o 
   5   4   6      255.74      269.83      6.11 o 
   6   4   6       66.83       43.26      1.66 o 
   7   4   6       49.43       33.66      2.27 o 
   8   4   6      343.46      351.67      6.43 o 
   9   4   6      492.18      483.94      9.08 o 
  10   4   6     1277.38     1229.14     19.67 o 
  11   4   6        0.85        8.97      2.41 o 
  12   4   6      734.27      684.86     12.51 o 
  13   4   6      163.14      180.16      5.96 o 
  14   4   6      422.83      431.31     11.31 o 
   1   5   6       39.70       37.98      2.06 o 
   2   5   6      529.77      767.51     10.92 o 
   3   5   6      131.23      112.84      4.32 o 
   4   5   6     1162.67     1195.29     14.59 o 
   5   5   6      940.37      916.50     12.21 o 
   6   5   6     3251.04     3148.49     42.64 o 
   7   5   6      466.78      426.01     13.20 o 
   8   5   6     2378.06     2273.79     31.59 o 
   9   5   6      118.64      122.77      3.98 o 
  10   5   6      296.21      284.21      6.51 o 
  11   5   6        5.01        4.53      2.59 o 
  12   5   6        2.18        4.81      2.83 o 
  13   5   6       56.01       65.56      4.40 o 
   0   6   6     1403.22     1501.16     31.54 o 
   1   6   6      715.04      738.85     18.70 o 
   2   6   6      619.74      493.79      7.16 o 
   3   6   6      138.54      167.09      3.09 o 
   4   6   6        2.71        7.74      1.45 o 
   5   6   6      985.94      929.84     31.05 o 
   6   6   6     1036.55     1154.88     18.26 o 
   7   6   6      374.35      345.38      7.04 o 
   8   6   6      107.95       82.66      3.36 o 
   9   6   6       63.44       57.90      3.51 o 
  10   6   6      816.51      887.78     16.65 o 
  11   6   6       11.24        7.80      2.86 o 
  12   6   6      714.91      779.89     15.49 o 
  13   6   6       37.90       39.49      4.63 o 
   1   7   6        2.07        3.72      1.49 o 
   2   7   6     1927.51     1974.02     26.85 o 
   3   7   6       53.44       63.02      3.45 o 
   4   7   6     1091.49      936.24     15.12 o 
   5   7   6       91.26       94.68      3.44 o 
   6   7   6        3.57       -0.74      1.84 o 
   7   7   6       99.23       92.05      5.17 o 
   8   7   6      269.76      331.82      7.19 o 
   9   7   6       95.96       89.50      4.15 o 
  10   7   6        6.02        0.68      2.68 o 
  11   7   6        1.77       -3.98      2.66 o 
  12   7   6       30.22       24.33      3.62 o 
   0   8   6      745.92      814.36     18.76 o 
   1   8   6        0.20        2.21      1.40 o 
   2   8   6      570.60      575.16     10.10 o 
   3   8   6       29.06       32.57      2.55 o 
   4   8   6        1.45        4.16      2.17 o 
   5   8   6       79.99       65.07      3.89 o 
   6   8   6        0.98        1.17      1.99 o 
   7   8   6      151.51      144.68      4.86 o 
   8   8   6      348.12      332.13      7.40 o 
   9   8   6       30.91       24.87      3.07 o 
  10   8   6      173.09      172.92      5.86 o 
  11   8   6       43.32       77.91      4.57 o 
   1   9   6      186.08      178.36      6.56 o 
   2   9   6        6.74       14.81      2.41 o 
   3   9   6      157.96      160.90      4.98 o 
   4   9   6       16.27       40.30      3.33 o 
   5   9   6       79.10       81.71      4.56 o 
   6   9   6      263.79      263.06      6.97 o 
   7   9   6       95.66       98.33      5.09 o 
   8   9   6      450.10      432.64      9.92 o 
   9   9   6        0.34        1.27      3.12 o 
   0  10   6      450.99      430.28     15.55 o 
   1  10   6        9.24       20.32      3.51 o 
   2  10   6       23.63       27.70      2.83 o 
   3  10   6      212.30      230.60      7.15 o 
   4  10   6      130.25      124.56      5.35 o 
   5  10   6      178.12      176.98      5.71 o 
   6  10   6       20.53       29.40      3.59 o 
   7  10   6       13.33        7.87      3.15 o 
   8  10   6       77.68       77.44      4.52 o 
   1  11   6        4.45        7.27      3.49 o 
   2  11   6        6.40        8.85      4.31 o 
   3  11   6       39.36       56.44      5.87 o 
   4  11   6       66.63       46.19      4.13 o 
   5  11   6       42.19       40.84      4.49 o 
   6  11   6      282.92      293.69      8.91 o 
   0  12   6       47.97       55.30      7.57 o 
   1  12   6       42.23       35.78      6.39 o 
   1   1   7      229.70      362.68      6.19 o 
   2   1   7        5.01        7.69      0.80 o 
   3   1   7        9.41        2.66      0.69 o 
   4   1   7      487.31      428.38      5.84 o 
   5   1   7     2144.15     2427.11     27.03 o 
   6   1   7       47.79       38.45      1.57 o 
   7   1   7        8.52       12.49      1.48 o 
   8   1   7      182.37      235.76      3.91 o 
   9   1   7       15.90       10.73      1.85 o 
  10   1   7      239.91      267.85      5.07 o 
  11   1   7        6.81        4.92      1.95 o 
  12   1   7        0.04        0.84      2.09 o 
  13   1   7       16.99       15.00      4.41 o 
  14   1   7       97.54      121.70      7.06 o 
   0   2   7     3025.54     3199.55     55.06 o 
   1   2   7     7718.99     7724.39    105.06 o 
   2   2   7     4702.95     4775.68     57.60 o 
   4   2   7       70.74       96.18      2.21 o 
   5   2   7      219.41      243.31      3.92 o 
   6   2   7      521.02      514.58      6.67 o 
   7   2   7       24.99       46.70      1.79 o 
   8   2   7      201.55      168.66      3.84 o 
   9   2   7        1.72        1.29      1.43 o 
  10   2   7      100.55       68.11      3.00 o 
  11   2   7       80.93       75.85      3.10 o 
  12   2   7        0.61        4.39      2.32 o 
  13   2   7       31.25       35.09      3.24 o 
  14   2   7        0.09       -3.37      3.44 o 
   1   3   7      873.81      911.43     23.84 o 
   2   3   7     1234.13     1150.25     16.75 o 
   3   3   7      302.59      266.10      9.68 o 
   4   3   7       91.79       91.53      2.58 o 
   5   3   7     1007.45      881.44     10.60 o 
   6   3   7       17.10       19.35      1.30 o 
   7   3   7       95.02      116.36      4.11 o 
   8   3   7       64.05       52.48      2.52 o 
   9   3   7      921.86     1017.10     16.57 o 
  10   3   7      245.24      272.30      6.29 o 
  11   3   7       28.90       50.88      3.33 o 
  12   3   7      211.32      160.74      4.96 o 
  13   3   7      134.20      116.67      4.55 o 
  14   3   7       57.90       63.10      5.42 o 
   0   4   7       76.02       28.13      2.07 o 
   1   4   7       80.46      123.13      6.23 o 
   2   4   7       19.72       23.98      1.78 o 
   3   4   7      401.34      459.17     10.58 o 
   4   4   7      303.58      195.60      4.25 o 
   5   4   7      793.86      854.66     10.35 o 
   6   4   7       73.89       55.69      1.90 o 
   7   4   7        9.83        9.90      1.74 o 
   8   4   7       11.72        7.68      1.96 o 
   9   4   7      135.57      139.57      8.58 o 
  10   4   7       12.53       16.24      2.47 o 
  11   4   7      365.38      331.53      7.34 o 
  12   4   7      461.93      456.13      9.37 o 
  13   4   7      165.50      183.57      5.62 o 
   1   5   7        0.53        2.99      1.12 o 
   2   5   7      634.53      659.37     10.56 o 
   3   5   7      206.84      238.03      4.56 o 
   4   5   7      334.62      276.96      6.16 o 
   5   5   7      391.45      421.87      6.87 o 
   6   5   7     2373.41     2295.22     34.05 o 
   7   5   7      315.23      325.30     11.96 o 
   8   5   7        8.18        3.44      1.90 o 
   9   5   7       10.49        3.59      2.01 o 
  10   5   7       20.67       31.73      3.21 o 
  11   5   7        3.99        2.73      2.58 o 
  12   5   7       30.56       40.03      3.83 o 
  13   5   7       61.98       64.15      4.60 o 
   0   6   7      367.40      233.30      6.70 o 
   1   6   7        0.28        3.42      1.22 o 
   2   6   7      680.65      620.21      9.77 o 
   3   6   7      191.69      152.65      3.00 o 
   4   6   7      353.22      360.64      6.30 o 
   5   6   7     1236.59     1256.94     19.67 o 
   6   6   7        1.27        4.94      1.96 o 
   7   6   7       73.17       79.84      2.99 o 
   8   6   7      451.30      420.78     10.17 o 
   9   6   7        1.53        2.36      2.38 o 
  10   6   7       28.64       32.76      3.64 o 
  11   6   7       79.86       78.56      4.43 o 
  12   6   7      114.52      133.31      5.35 o 
   1   7   7        3.56        1.55      1.49 o 
   2   7   7       12.98       11.54      2.00 o 
   3   7   7       48.95       39.65      2.15 o 
   4   7   7      571.84      606.63     10.62 o 
   5   7   7       83.17       84.01      3.35 o 
   6   7   7        0.13        0.80      1.97 o 
   7   7   7      239.29      246.24      5.92 o 
   8   7   7      192.92      164.40      5.38 o 
   9   7   7        9.06        7.86      2.68 o 
  10   7   7      186.15      185.36      8.04 o 
  11   7   7       10.83        7.19      2.96 o 
   0   8   7      362.13      375.74     35.06 o 
   1   8   7      109.69      129.49      3.21 o 
   2   8   7      500.67      547.84      9.79 o 
   3   8   7      590.32      533.17     10.63 o 
   4   8   7       11.34        8.88      2.32 o 
   5   8   7       28.85       37.29      3.75 o 
   6   8   7       60.23       90.54      4.00 o 
   7   8   7       69.83       60.09      3.40 o 
   8   8   7        2.12       10.08      2.68 o 
   9   8   7       33.53       37.08      3.77 o 
  10   8   7       78.28       65.78      4.36 o 
   1   9   7       82.26       60.89      3.10 o 
   2   9   7       22.05       20.53      2.77 o 
   3   9   7       23.16       23.79      3.68 o 
   4   9   7      732.68      788.04     14.86 o 
   5   9   7      245.65      242.13      6.61 o 
   6   9   7      237.57      255.01      6.92 o 
   7   9   7      548.10      561.46     11.82 o 
   8   9   7      424.95      386.52      9.33 o 
   9   9   7      304.43      305.40      9.10 o 
   0  10   7      773.62      641.04     21.01 o 
   1  10   7      515.88      529.71     12.89 o 
   2  10   7      313.58      313.79      8.47 o 
   3  10   7     1080.39     1106.74     22.06 o 
   4  10   7       17.02       18.56      3.13 o 
   5  10   7       32.21       32.80      5.26 o 
   6  10   7        9.11       16.60      3.30 o 
   7  10   7        4.82        3.47      3.06 o 
   1  11   7       12.40        9.65      4.13 o 
   2  11   7      535.65      493.09     14.80 o 
   3  11   7      907.02      982.48     18.39 o 
   4  11   7      137.88      127.90      5.91 o 
   5  11   7      706.96      774.03     17.07 o 
   0   0   8      658.85      655.18     17.53 o 
   1   0   8      374.60      332.38      6.40 o 
   2   0   8      323.44      347.34     10.97 o 
   3   0   8       21.20        7.52      1.27 o 
   4   0   8      928.08     1103.54     18.17 o 
   5   0   8     4363.15     4823.11     82.73 o 
   6   0   8        1.85        3.82      1.53 o 
   7   0   8       80.13       34.71      2.43 o 
   8   0   8        9.13       14.39      2.08 o 
   9   0   8     2944.06     2879.20     52.40 o 
  10   0   8      332.56      359.04      7.95 o 
  11   0   8     1360.22     1557.35     26.42 o 
  12   0   8        1.96        0.48      5.41 o 
  13   0   8      901.15      982.99     30.51 o 
  14   0   8       14.02        6.77      5.55 o 
   1   1   8      864.51      986.29     12.71 o 
   2   1   8        5.37        9.53      1.68 o 
   3   1   8     3316.00     3269.97     35.97 o 
   4   1   8       10.15        5.85      1.08 o 
   5   1   8     1507.85     1346.57     16.47 o 
   6   1   8       11.63       17.53      1.74 o 
   7   1   8     2079.02     2072.84     23.67 o 
   8   1   8       52.33       50.36      2.14 o 
   9   1   8      900.28      962.75     12.57 o 
  10   1   8      289.51      268.15      5.16 o 
  11   1   8       43.47       55.60      3.01 o 
  12   1   8      319.03      333.20      6.83 o 
  13   1   8      161.75      152.77      7.64 o 
  14   1   8        2.96       -0.46      4.20 o 
   0   2   8     4327.60     4884.29     94.58 o 
   1   2   8    11941.99    12757.38    173.00 o 
   2   2   8      173.53      209.80      3.85 o 
   3   2   8      748.86      634.29      8.72 o 
   4   2   8      127.52       98.42      2.53 o 
   6   2   8       74.35       82.15      2.42 o 
   7   2   8       56.99       68.50      3.08 o 
   8   2   8       51.56       37.52      2.50 o 
   9   2   8     1141.16     1161.78     15.90 o 
  10   2   8      170.98      183.22      5.77 o 
  11   2   8      423.36      389.19      8.10 o 
  12   2   8       23.05       23.93      3.55 o 
  13   2   8      788.19      749.68     13.58 o 
  14   2   8       64.32       62.70      5.61 o 
   1   3   8        3.10       13.50      2.00 o 
   2   3   8     1625.68     1668.27     23.85 o 
   3   3   8     1175.15     1396.02     18.87 o 
   4   3   8       89.52       81.02      2.63 o 
   5   3   8     1157.24     1144.40     15.16 o 
   6   3   8      152.22      154.87      3.09 o 
   7   3   8     3277.08     3195.05     37.55 o 
   8   3   8      639.46      626.67     11.07 o 
   9   3   8      266.88      230.43      5.62 o 
  10   3   8      176.76      150.70      4.56 o 
  11   3   8       52.81       46.98      3.31 o 
  12   3   8      240.67      221.35      5.94 o 
  13   3   8       40.08       40.42      4.00 o 
   0   4   8        1.99        4.85      1.57 o 
   1   4   8      975.97      816.78     11.61 o 
   2   4   8     1336.17     1403.40     19.04 o 
   3   4   8     1377.33     1448.65     23.28 o 
   4   4   8        2.28        6.28      1.27 o 
   5   4   8       39.73       48.62      1.88 o 
   6   4   8      789.20      767.76     10.14 o 
   7   4   8       76.71       85.04      3.27 o 
   8   4   8      135.05      151.97      4.37 o 
   9   4   8       69.25       54.71      3.15 o 
  10   4   8       11.17        3.75      2.23 o 
  11   4   8       57.71       70.25      3.57 o 
  12   4   8        0.32        1.66      2.58 o 
  13   4   8       49.32       75.73      4.24 o 
   1   5   8      570.87      446.82      7.07 o 
   2   5   8      127.17      133.14      3.39 o 
   3   5   8       47.78       21.11      1.93 o 
   4   5   8       11.89       17.97      1.91 o 
   5   5   8      136.20      122.29      3.90 o 
   6   5   8      712.63      768.87     19.76 o 
   7   5   8     1344.81     1370.85     21.57 o 
   8   5   8      105.82       88.52      3.55 o 
   9   5   8      580.99      606.22     11.16 o 
  10   5   8        0.81       -0.70      2.30 o 
  11   5   8       96.52      115.75      4.38 o 
  12   5   8       27.73       37.15      3.90 o 
   0   6   8        2.62        4.09      2.02 o 
   1   6   8      386.89      341.86      5.85 o 
   2   6   8      287.90      276.05      7.04 o 
   3   6   8     1176.46     1221.89     16.09 o 
   4   6   8      308.85      361.88      6.44 o 
   5   6   8      761.24      714.84     12.18 o 
   6   6   8      383.52      403.20     10.39 o 
   7   6   8       79.90      117.92      3.96 o 
   8   6   8        0.02        0.04      2.06 o 
   9   6   8      332.92      356.56      8.51 o 
  10   6   8       37.18       24.17      3.35 o 
  11   6   8      783.72      746.53     14.97 o 
  12   6   8       87.24       91.97      4.86 o 
   1   7   8     1045.37     1015.67     17.19 o 
   2   7   8       56.87       58.11      2.53 o 
   3   7   8      405.75      491.85      8.81 o 
   4   7   8      136.31      141.52      4.52 o 
   5   7   8     2084.24     2255.75     33.86 o 
   6   7   8       57.65       59.87      3.08 o 
   7   7   8      333.42      297.80      7.41 o 
   8   7   8        7.00        5.38      2.70 o 
   9   7   8        8.35        0.05      2.56 o 
  10   7   8        0.86       -1.34      2.78 o 
  11   7   8        2.84        0.00      3.03 o 
   0   8   8      241.34      215.88      9.74 o 
   1   8   8      827.58      792.23     12.74 o 
   2   8   8       43.74       46.34      3.13 o 
   3   8   8        0.29        1.08      2.22 o 
   4   8   8       19.00        9.44      2.51 o 
   5   8   8       19.12       20.68      2.88 o 
   6   8   8       62.75       72.32      3.81 o 
   7   8   8      222.12      213.17      5.71 o 
   8   8   8       80.20       83.95      4.25 o 
   9   8   8       73.60       84.00      4.43 o 
  10   8   8        0.85        4.62      3.19 o 
   1   9   8       77.24       76.24      4.44 o 
   2   9   8        0.88       -0.22      2.35 o 
   3   9   8        1.00        0.47      2.77 o 
   4   9   8        1.02        2.06      2.54 o 
   5   9   8      385.64      377.18      8.80 o 
   6   9   8       76.97       87.26      4.43 o 
   7   9   8      196.73      222.69      6.65 o 
   8   9   8       28.02       30.76      4.34 o 
   0  10   8      108.43      107.81     13.70 o 
   1  10   8      153.14      183.29      6.54 o 
   2  10   8        0.10       -2.13      2.89 o 
   3  10   8      322.70      319.53     10.44 o 
   4  10   8       15.42       14.61      3.17 o 
   5  10   8       76.46       83.00      4.34 o 
   6  10   8      200.79      219.58      6.73 o 
   1  11   8        3.72       -0.39      4.24 o 
   2  11   8        4.07       -3.18      4.18 o 
   3  11   8      202.91      258.35      7.68 o 
   1   1   9      472.91      460.70      6.62 o 
   2   1   9      326.74      288.46      4.17 o 
   3   1   9        2.53        2.11      0.91 o 
   4   1   9      584.07      462.18      6.47 o 
   5   1   9        4.33       12.64      1.44 o 
   6   1   9      288.02      304.67      4.68 o 
   7   1   9      155.57      186.77      3.59 o 
   8   1   9       43.41       64.67      2.33 o 
   9   1   9       22.02        8.27      1.56 o 
  10   1   9       14.71       23.76      2.16 o 
  11   1   9       11.75        9.95      2.29 o 
  12   1   9       36.19       41.70      3.43 o 
  13   1   9       36.10       29.91      4.43 o 
   0   2   9     1336.73     1268.70     26.14 o 
   1   2   9     1423.19     1355.26     23.64 o 
   2   2   9       24.49       17.83      2.87 o 
   3   2   9       54.28       34.39      1.66 o 
   4   2   9       53.92       85.83      2.49 o 
   5   2   9      192.08      209.67      4.20 o 
   6   2   9      276.67      288.86      4.73 o 
   7   2   9      110.95      149.43      3.78 o 
   8   2   9       15.14       11.97      1.61 o 
   9   2   9      157.63      175.02      4.02 o 
  10   2   9      218.23      227.49      5.75 o 
  11   2   9       75.78       60.85      3.51 o 
  12   2   9       88.63       86.19      3.98 o 
  13   2   9       89.77       74.51      4.52 o 
   1   3   9       18.42        9.68      1.32 o 
   2   3   9      339.16      249.70      4.54 o 
   3   3   9      128.54       72.38      2.28 o 
   4   3   9       60.15       81.32      3.89 o 
   5   3   9      150.61      173.01      3.62 o 
   6   3   9       11.77        7.13      1.39 o 
   7   3   9       78.49       96.56      2.72 o 
   8   3   9        6.47        1.85      1.73 o 
   9   3   9      555.83      532.95     10.02 o 
  10   3   9      484.06      442.11      8.95 o 
  11   3   9       69.60       67.36      3.53 o 
  12   3   9       61.19       69.33      3.84 o 
  13   3   9      315.56      296.41      7.42 o 
   0   4   9       48.62       31.29      2.54 o 
   1   4   9        1.52        1.44      1.23 o 
   2   4   9      192.63      209.49      7.05 o 
   3   4   9        2.52        7.15      1.51 o 
   4   4   9       59.63       50.31      2.67 o 
   5   4   9      452.52      458.19      7.89 o 
   6   4   9      346.43      288.72      5.11 o 
   7   4   9      317.22      282.40      6.29 o 
   8   4   9        0.41       -0.22      1.98 o 
   9   4   9      628.10      626.58     11.48 o 
  10   4   9      141.68      127.79      4.40 o 
  11   4   9       25.83       33.09      3.23 o 
  12   4   9      550.20      510.89     10.40 o 
   1   5   9        6.29        5.67      1.39 o 
   2   5   9       14.70        7.20      1.59 o 
   3   5   9     1014.45     1042.23     17.98 o 
   4   5   9     1701.17     1646.17     22.47 o 
   5   5   9      578.76      550.97      8.21 o 
   6   5   9       83.32       88.00      3.43 o 
   7   5   9      148.66      139.00      4.34 o 
   8   5   9      282.23      297.33      6.76 o 
   9   5   9      230.34      271.72      6.53 o 
  10   5   9       49.71       71.44      3.80 o 
  11   5   9        0.03       -0.62      2.58 o 
  12   5   9        6.78        4.12      3.14 o 
   0   6   9      164.76      116.80      4.90 o 
   1   6   9      133.75      129.87      3.91 o 
   2   6   9      796.40      778.52     12.60 o 
   3   6   9       33.75       46.70      2.38 o 
   4   6   9       60.53       63.96      2.66 o 
   5   6   9       37.52       52.39      3.34 o 
   6   6   9      741.51      648.61     11.53 o 
   7   6   9        3.64        0.57      2.35 o 
   8   6   9      350.39      331.27      8.06 o 
   9   6   9        4.31        8.15      2.78 o 
  10   6   9      266.79      292.91      7.78 o 
  11   6   9        0.17        1.91      2.96 o 
   1   7   9       56.15       52.12      2.62 o 
   2   7   9      411.58      403.00      7.43 o 
   3   7   9        9.55        8.47      2.01 o 
   4   7   9      341.26      343.37      7.84 o 
   5   7   9      183.12      155.60      4.60 o 
   6   7   9      504.06      541.93     11.14 o 
   7   7   9      190.25      194.14      6.12 o 
   8   7   9       67.61       65.68      4.12 o 
   9   7   9       37.91       49.05      4.01 o 
  10   7   9      132.31      140.85      5.52 o 
   0   8   9        9.32       33.04      4.59 o 
   1   8   9       61.85       58.29      3.20 o 
   2   8   9     1015.90     1075.02     22.21 o 
   3   8   9      420.44      367.52      8.36 o 
   4   8   9      263.81      225.45      6.22 o 
   5   8   9       26.59       29.10      3.19 o 
   6   8   9       17.06       25.22      3.21 o 
   7   8   9       34.46       19.88      3.19 o 
   8   8   9        4.73        7.95      2.95 o 
   9   8   9        6.02        1.34      3.00 o 
   1   9   9        2.84        4.22      2.54 o 
   2   9   9        0.36       -2.37      2.36 o 
   3   9   9       90.51       94.07      4.22 o 
   4   9   9      318.96      306.36      7.72 o 
   5   9   9      163.08      143.71      5.28 o 
   6   9   9      949.47     1028.21     19.05 o 
   7   9   9        2.17        5.61      3.13 o 
   0  10   9      575.37      543.37     27.49 o 
   1  10   9       12.20       22.26      4.91 o 
   2  10   9      478.44      495.27     11.86 o 
   3  10   9       54.33       45.98      4.63 o 
   4  10   9      595.98      649.88     13.29 o 
   5  10   9      119.65      132.41      6.25 o 
   0   0  10      842.48      935.01     24.62 o 
   1   0  10      715.34      579.35     13.09 o 
   2   0  10       36.17       49.66      4.35 o 
   3   0  10     1214.97     1244.25     22.99 o 
   4   0  10       47.13       74.95      3.85 o 
   5   0  10       62.68       52.83      5.10 o 
   6   0  10     1892.62     1728.29     28.47 o 
   7   0  10      618.71      628.22     11.88 o 
   8   0  10      819.07      938.80     16.74 o 
   9   0  10      361.86      340.70      7.76 o 
  10   0  10      809.36      801.69     14.98 o 
  11   0  10      120.69      117.06      5.26 o 
  12   0  10     1243.89     1162.71     35.08 o 
  13   0  10      135.28      160.79      9.73 o 
   1   1  10       33.67       57.02      2.04 o 
   2   1  10       87.53       61.58      1.89 o 
   3   1  10      590.81      530.55      7.32 o 
   4   1  10      708.95      744.47     10.41 o 
   5   1  10      328.99      387.55      6.22 o 
   6   1  10      304.90      323.55      5.51 o 
   7   1  10     1475.14     1457.60     17.32 o 
   8   1  10      617.40      578.33      7.96 o 
   9   1  10      105.75       74.59      2.64 o 
  10   1  10       41.38       28.86      2.59 o 
  11   1  10       13.03       14.83      2.49 o 
  12   1  10        0.01       -0.07      2.77 o 
  13   1  10        0.26        0.08      3.53 o 
   0   2  10     1699.25     1510.43     31.76 o 
   1   2  10      761.62      825.23     11.87 o 
   2   2  10      572.63      517.37      8.01 o 
   3   2  10      276.76      281.36      5.05 o 
   4   2  10       14.70       22.06      1.94 o 
   5   2  10      168.75      136.77      3.38 o 
   6   2  10        2.99        1.42      1.30 o 
   7   2  10       26.60       12.34      1.61 o 
   8   2  10      467.04      435.30      7.79 o 
   9   2  10      847.46      827.49     12.11 o 
  10   2  10        8.84       10.75      2.54 o 
  11   2  10       33.11       29.09      3.10 o 
  12   2  10        1.17        6.94      2.72 o 
   1   3  10     1402.79     1434.91     21.00 o 
   2   3  10     1239.71     1154.31     16.12 o 
   3   3  10       80.46       89.00      2.63 o 
   4   3  10      880.30      827.80     11.41 o 
   5   3  10      884.16      858.96     12.65 o 
   6   3  10      687.90      679.17     10.80 o 
   7   3  10      748.38      730.88     10.60 o 
   8   3  10      626.34      700.16     11.20 o 
   9   3  10        8.07        6.61      2.40 o 
  10   3  10      391.89      419.95      8.75 o 
  11   3  10        1.89        0.16      2.49 o 
  12   3  10        0.00       -1.57      2.72 o 
   0   4  10     2812.59     2982.90     59.15 o 
   1   4  10     1482.21     1388.81     19.12 o 
   2   4  10     2904.53     2991.10     42.06 o 
   3   4  10       26.32       32.60      2.27 o 
   4   4  10     1129.89     1067.64     15.17 o 
   5   4  10     1498.49     1574.25     23.74 o 
   6   4  10        0.67        5.92      1.66 o 
   7   4  10       31.00       22.25      2.60 o 
   8   4  10        3.29        6.18      2.24 o 
   9   4  10       36.43       32.53      3.08 o 
  10   4  10      620.91      616.66     11.66 o 
  11   4  10      265.36      266.86      6.80 o 
  12   4  10      488.40      482.53     10.12 o 
   1   5  10      102.52      124.93      3.22 o 
   2   5  10      134.38      202.79      8.17 o 
   3   5  10      631.24      638.31     10.50 o 
   4   5  10      153.76      165.56      7.00 o 
   5   5  10       43.54       31.42      2.55 o 
   6   5  10     2306.90     2198.61     36.18 o 
   7   5  10      407.81      392.16      8.42 o 
   8   5  10     1053.94     1058.68     17.66 o 
   9   5  10      428.95      487.22      9.77 o 
  10   5  10       35.88       38.65      3.41 o 
  11   5  10       11.84       15.18      3.09 o 
   0   6  10      217.37      173.97      5.98 o 
   1   6  10      736.35      823.56     13.08 o 
   2   6  10      118.91      104.03      4.37 o 
   3   6  10      222.92      190.46      4.68 o 
   4   6  10      145.22      151.12      3.94 o 
   5   6  10      142.07      163.19      4.57 o 
   6   6  10        0.37       -0.76      2.36 o 
   7   6  10       40.34       34.19      3.36 o 
   8   6  10        9.64        7.67      2.82 o 
   9   6  10      299.04      309.90      7.37 o 
  10   6  10      332.49      381.86      9.40 o 
   1   7  10        3.75       10.02      1.95 o 
   2   7  10      575.51      579.47     12.46 o 
   3   7  10       99.45      127.55      3.98 o 
   4   7  10       91.06       71.30      3.59 o 
   5   7  10      126.72      114.70      4.39 o 
   6   7  10       54.96       54.75      3.74 o 
   7   7  10      145.41      148.44      5.18 o 
   8   7  10        0.11        3.20      2.78 o 
   9   7  10      395.95      425.47     10.06 o 
   0   8  10      142.71      163.02      6.14 o 
   1   8  10      275.19      276.19      5.92 o 
   2   8  10       26.67       24.86      3.05 o 
   3   8  10       13.52        6.52      2.61 o 
   4   8  10       34.90       29.05      3.28 o 
   5   8  10        3.87        3.31      2.61 o 
   6   8  10      157.54      155.10      5.84 o 
   7   8  10        0.01        0.07      3.12 o 
   8   8  10      147.05      155.41      6.34 o 
   1   9  10      145.57      141.43      4.86 o 
   2   9  10       36.53       28.30      3.31 o 
   3   9  10      184.00      172.03      5.54 o 
   4   9  10       18.89       32.27      3.65 o 
   5   9  10       59.24       48.95      4.02 o 
   6   9  10       36.86       47.30      6.40 o 
   0  10  10       73.65       78.37     10.10 o 
   1  10  10       69.66       83.40      5.49 o 
   2  10  10        8.21        2.29      3.53 o 
   3  10  10       28.09       32.88      5.96 o 
   4  10  10       41.18       25.53      3.70 o 
   1   1  11        3.63        2.41      1.13 o 
   2   1  11       65.49       49.86      2.00 o 
   3   1  11       34.76       54.01      2.18 o 
   4   1  11      310.62      309.97      5.36 o 
   5   1  11      319.86      334.89      5.73 o 
   6   1  11        2.81        4.31      1.52 o 
   7   1  11       56.58       54.88      2.27 o 
   8   1  11        8.27        4.04      1.56 o 
   9   1  11      198.95      225.33      4.52 o 
  10   1  11      134.47      117.28      3.59 o 
  11   1  11        8.91        4.24      2.51 o 
  12   1  11        8.69       14.87      3.35 o 
   0   2  11       61.34       42.96      4.08 o 
   1   2  11      586.35      621.05     10.08 o 
   2   2  11      173.28      174.17      4.12 o 
   3   2  11      784.06      756.78     11.22 o 
   4   2  11      217.59      243.73      4.84 o 
   5   2  11       28.41       25.13      1.99 o 
   6   2  11        1.49       -0.95      1.33 o 
   7   2  11       73.13       70.21      2.47 o 
   8   2  11        5.57        5.72      1.67 o 
   9   2  11       33.83       30.76      3.12 o 
  10   2  11      164.97      148.09      4.75 o 
  11   2  11        9.94        6.10      2.72 o 
  12   2  11      157.74      148.75      5.12 o 
   1   3  11      391.29      354.20      9.72 o 
   2   3  11      759.08      642.34      9.83 o 
   3   3  11      868.37      834.35     12.27 o 
   4   3  11        0.18       -1.19      1.59 o 
   5   3  11      307.51      236.02      4.89 o 
   6   3  11      217.21      268.58      5.06 o 
   7   3  11      811.33      833.86     12.95 o 
   8   3  11       15.23       23.48      2.41 o 
   9   3  11       35.42       59.54      4.08 o 
  10   3  11        0.02        0.31      2.48 o 
  11   3  11      145.69      179.34      5.55 o 
   0   4  11        8.87       13.54      2.68 o 
   1   4  11        3.18        2.85      1.68 o 
   2   4  11      821.82      835.83     13.23 o 
   3   4  11      934.69      895.76     13.12 o 
   4   4  11      116.72      101.74      3.08 o 
   5   4  11      149.63      171.34      4.19 o 
   6   4  11      401.19      407.50      7.43 o 
   7   4  11      423.76      382.22      8.05 o 
   8   4  11       17.47       19.07      2.81 o 
   9   4  11       39.80       43.50      3.50 o 
  10   4  11       12.89       10.34      2.86 o 
  11   4  11       86.19      101.29      4.44 o 
   1   5  11        9.57        2.61      1.63 o 
   2   5  11      519.68      533.46      8.63 o 
   3   5  11        4.25       -1.12      1.48 o 
   4   5  11       33.42       36.94      3.55 o 
   5   5  11      400.81      392.66      8.52 o 
   6   5  11      262.57      246.43      9.67 o 
   7   5  11        8.14        9.22      2.78 o 
   8   5  11       44.70       50.68      3.59 o 
   9   5  11       16.95       13.79      2.97 o 
  10   5  11        4.32       -0.94      2.67 o 
   0   6  11      203.01      179.07      6.27 o 
   1   6  11       85.59      116.31      3.53 o 
   2   6  11        0.50        1.76      1.77 o 
   3   6  11       33.77       40.24      2.72 o 
   4   6  11       11.07        8.54      2.44 o 
   5   6  11      226.85      276.32      7.06 o 
   6   6  11       18.87       19.29      3.03 o 
   7   6  11      126.24      141.44      5.15 o 
   8   6  11       73.01       60.98      4.07 o 
   9   6  11       13.25       14.91      3.32 o 
   1   7  11       75.12       69.19      2.96 o 
   2   7  11       35.91       24.32      3.78 o 
   3   7  11      297.44      279.02      8.92 o 
   4   7  11       43.56       44.75      3.56 o 
   5   7  11      461.45      480.89     11.54 o 
   6   7  11        4.14        0.40      2.86 o 
   7   7  11      202.69      196.23      6.19 o 
   8   7  11       29.54       28.99      3.60 o 
   0   8  11       82.31       69.78      4.37 o 
   1   8  11      326.49      290.13      6.25 o 
   2   8  11       27.46       28.53      3.49 o 
   3   8  11      314.09      328.18      9.05 o 
   4   8  11        0.85        2.95      2.75 o 
   5   8  11      110.03      129.24      5.03 o 
   6   8  11       56.51       78.51      4.86 o 
   7   8  11        0.58       -1.49      3.28 o 
   1   9  11      130.60       98.19      4.76 o 
   2   9  11       15.03       15.61      2.97 o 
   3   9  11      295.89      289.62      8.65 o 
   4   9  11       37.55       40.53      4.33 o 
   5   9  11      236.80      253.37      7.27 o 
   0  10  11        1.85        0.32      7.61 o 
   0   0  12     2252.25     2433.46     60.71 o 
   1   0  12       67.82       95.68      4.19 o 
   2   0  12     2439.77     2411.72     48.54 o 
   3   0  12       46.46       48.62      4.31 o 
   4   0  12      134.75      187.04      5.68 o 
   5   0  12      245.87      274.81     16.12 o 
   6   0  12      125.52      133.39      4.91 o 
   7   0  12      230.89      196.32      5.55 o 
   8   0  12       31.09       35.79      3.19 o 
   9   0  12      481.23      506.96     10.64 o 
  10   0  12      542.99      577.46     11.95 o 
  11   0  12       85.43      116.99      6.26 o 
   1   1  12        6.49        9.07      1.44 o 
   2   1  12      736.87      813.09     12.90 o 
   3   1  12      142.28      130.74      3.77 o 
   4   1  12      157.96      141.24      3.45 o 
   5   1  12      348.30      365.74      6.25 o 
   6   1  12     1192.25     1136.40     15.58 o 
   7   1  12      274.83      280.19      4.88 o 
   8   1  12      856.03      924.11     12.54 o 
   9   1  12       19.29       16.87      2.26 o 
  10   1  12       99.80      103.86      3.52 o 
  11   1  12       12.94       16.62      3.00 o 
   0   2  12     1367.89     1380.27     34.51 o 
   1   2  12      995.33     1061.43     16.21 o 
   2   2  12      339.29      308.26      5.66 o 
   3   2  12      349.21      328.65      6.46 o 
   4   2  12      479.15      470.36      8.43 o 
   5   2  12       10.59       20.77      2.04 o 
   6   2  12      239.92      280.62      5.33 o 
   7   2  12      103.95      115.61      3.36 o 
   8   2  12      297.44      247.08      5.07 o 
   9   2  12       36.22       34.21      2.81 o 
  10   2  12      424.87      462.49      9.51 o 
  11   2  12       51.80       42.37      3.59 o 
   1   3  12        3.01        4.86      1.65 o 
   2   3  12     1213.77     1200.43     17.02 o 
   3   3  12      102.89      103.16      3.38 o 
   4   3  12      576.85      545.59      9.51 o 
   5   3  12      507.62      526.64      9.33 o 
   6   3  12      363.22      335.30      6.05 o 
   7   3  12       15.90       12.99      2.10 o 
   8   3  12     1266.62     1284.75     20.91 o 
   9   3  12       25.56       24.73      3.00 o 
  10   3  12        5.48        0.38      2.57 o 
  11   3  12       10.17        8.20      2.99 o 
   0   4  12     1239.05     1262.49     27.01 o 
   1   4  12        8.53        7.21      2.02 o 
   2   4  12     1017.45     1061.83     16.46 o 
   3   4  12      123.88      131.30      4.41 o 
   4   4  12       36.04       35.22      2.84 o 
   5   4  12       71.95       76.86      3.10 o 
   6   4  12      820.62      785.22     13.32 o 
   7   4  12       92.21       98.64      3.93 o 
   8   4  12      630.25      681.50     12.53 o 
   9   4  12      141.63      123.84      4.62 o 
  10   4  12      196.62      195.70      6.56 o 
   1   5  12       28.67       28.74      2.44 o 
   2   5  12       53.02       54.29      2.60 o 
   3   5  12        7.60       10.26      1.89 o 
   4   5  12      638.94      733.82     12.21 o 
   5   5  12       25.70       35.50      3.23 o 
   6   5  12      998.15     1040.63     18.95 o 
   7   5  12       24.40       33.39      3.64 o 
   8   5  12      162.98      140.36      5.98 o 
   9   5  12      206.34      230.30      6.38 o 
   0   6  12     2226.94     2066.46     42.63 o 
   1   6  12       83.24       79.90      3.52 o 
   2   6  12       40.05       44.70      2.81 o 
   3   6  12       31.88       34.09      3.69 o 
   4   6  12      358.49      371.35      8.49 o 
   5   6  12       30.19       36.72      3.40 o 
   6   6  12      174.86      176.18      6.45 o 
   7   6  12       10.53       11.06      3.08 o 
   8   6  12       16.19       16.24      3.36 o 
   9   6  12       87.99      106.96      5.62 o 
   1   7  12      192.84      209.86      5.12 o 
   2   7  12       15.91       26.21      2.56 o 
   3   7  12      164.28      194.50      6.40 o 
   4   7  12      256.74      241.85      6.58 o 
   5   7  12       20.48       18.16      3.45 o 
   6   7  12      249.34      264.60      8.11 o 
   7   7  12       83.08       79.94      5.02 o 
   0   8  12       36.41       50.98      4.34 o 
   1   8  12       79.92       85.84      3.93 o 
   2   8  12      117.11      120.91      5.12 o 
   3   8  12       74.54       70.25      3.86 o 
   4   8  12      316.10      353.59      8.58 o 
   5   8  12      153.28      139.62      6.95 o 
   6   8  12       26.37       30.38      5.20 o 
   1   9  12        3.90       -0.46      3.09 o 
   2   9  12      270.10      314.86      7.97 o 
   3   9  12        0.16       -0.21      2.86 o 
   1   1  13       38.93       49.07      2.26 o 
   2   1  13      559.59      466.45      8.36 o 
   3   1  13       99.90       87.08      3.01 o 
   4   1  13       48.08       30.72      2.33 o 
   5   1  13       25.02       18.77      2.02 o 
   6   1  13        0.48        2.31      1.79 o 
   7   1  13      119.34       98.46      2.94 o 
   8   1  13       35.24       45.46      2.70 o 
   9   1  13        3.54        1.39      1.94 o 
  10   1  13       14.67       15.63      2.71 o 
   0   2  13       84.61       51.10      4.53 o 
   1   2  13      182.94      162.33      4.17 o 
   2   2  13       12.57       15.35      2.21 o 
   3   2  13       56.45       67.23      2.95 o 
   4   2  13      341.44      384.13      7.44 o 
   5   2  13        5.26        5.46      1.93 o 
   6   2  13       20.25       15.29      2.04 o 
   7   2  13       84.04       85.00      3.08 o 
   8   2  13      112.55      113.77      3.60 o 
   9   2  13       66.96       75.70      3.57 o 
  10   2  13        5.70        4.35      2.72 o 
   1   3  13        0.57        1.01      1.69 o 
   2   3  13      101.80      116.21      3.45 o 
   3   3  13      169.45      154.88      5.82 o 
   4   3  13      103.51       80.76      3.29 o 
   5   3  13      184.60      180.12      4.71 o 
   6   3  13       74.28       73.82      3.11 o 
   7   3  13        0.02       -0.05      1.92 o 
   8   3  13        1.18        4.58      2.73 o 
   9   3  13       94.26       86.37      4.00 o 
  10   3  13       55.09       39.45      3.95 o 
   0   4  13       90.25       74.05      4.36 o 
   1   4  13       71.61       81.29      3.15 o 
   2   4  13      421.10      426.67      7.45 o 
   3   4  13      122.60      121.47      3.80 o 
   4   4  13      238.01      210.13      5.14 o 
   5   4  13      256.10      281.88      7.10 o 
   6   4  13        4.93        0.16      2.22 o 
   7   4  13       79.26       68.66      4.21 o 
   8   4  13       25.27       12.37      2.90 o 
   9   4  13       95.58       93.67      4.27 o 
   1   5  13       36.85       40.49      2.84 o 
   2   5  13        2.60        2.08      1.81 o 
   3   5  13       22.79       28.26      2.55 o 
   4   5  13      421.31      382.63      7.60 o 
   5   5  13      235.09      243.66      6.47 o 
   6   5  13       40.85       52.93      4.09 o 
   7   5  13       20.08       20.72      3.34 o 
   8   5  13      587.20      631.12     13.15 o 
   0   6  13      205.86      206.70     10.06 o 
   1   6  13       52.60       58.53      3.07 o 
   2   6  13      184.37      165.05      4.58 o 
   3   6  13      455.26      456.39      9.32 o 
   4   6  13       17.93       17.33      4.09 o 
   5   6  13       11.91       10.87      2.86 o 
   6   6  13       52.13       40.03      3.63 o 
   7   6  13       43.52       39.45      3.82 o 
   1   7  13       47.49       46.75      3.12 o 
   2   7  13      117.05      117.03      4.02 o 
   3   7  13      115.06       98.78      4.82 o 
   4   7  13      245.99      260.83      7.89 o 
   5   7  13      140.40      142.73      5.91 o 
   6   7  13       91.14       79.80      4.82 o 
   0   8  13      197.46      260.82      8.71 o 
   1   8  13       95.65       85.44      4.08 o 
   2   8  13       50.97       53.20      4.38 o 
   3   8  13        3.80        9.28      3.08 o 
   4   8  13      207.73      194.29      6.86 o 
   0   0  14        8.59        4.25      3.93 o 
   1   0  14      919.24      794.15     21.84 o 
   2   0  14      371.69      366.82     10.28 o 
   3   0  14      617.27      665.01     16.01 o 
   4   0  14       27.88       41.96      4.10 o 
   5   0  14       13.20       11.23      2.94 o 
   6   0  14       64.12       65.61      4.11 o 
   7   0  14      235.60      244.23      8.11 o 
   8   0  14       64.32       72.29      4.07 o 
   9   0  14       84.24       77.03      4.25 o 
   1   1  14       51.60       39.52      2.71 o 
   2   1  14        0.60        1.83      1.91 o 
   3   1  14      664.51      643.83     11.04 o 
   4   1  14      233.78      244.59      5.28 o 
   5   1  14      182.29      195.18      4.48 o 
   6   1  14       27.13       27.60      2.41 o 
   7   1  14     1064.56     1094.95     14.70 o 
   8   1  14       17.72       17.07      2.30 o 
   9   1  14      221.86      229.22      5.27 o 
   0   2  14       28.11       18.28      3.85 o 
   1   2  14      968.46      998.56     17.07 o 
   2   2  14        9.34       10.02      2.21 o 
   3   2  14      291.67      331.66      6.85 o 
   4   2  14       13.73       18.76      2.47 o 
   5   2  14      122.83      106.73      3.73 o 
   6   2  14       81.27       69.58      2.96 o 
   7   2  14       76.04       55.92      3.07 o 
   8   2  14       77.32       83.24      3.35 o 
   9   2  14      634.35      687.66     12.96 o 
   1   3  14      472.87      488.76      8.91 o 
   2   3  14        0.47        1.98      2.11 o 
   3   3  14      100.53      123.93      3.96 o 
   4   3  14      331.58      313.56      6.71 o 
   5   3  14      847.90      879.75     14.50 o 
   6   3  14       42.79       47.24      3.07 o 
   7   3  14      982.26      997.05     15.61 o 
   8   3  14        7.00        0.84      2.77 o 
   0   4  14        0.51       -0.95      2.87 o 
   1   4  14      985.15      956.41     16.62 o 
   2   4  14      427.87      378.67      8.16 o 
   3   4  14        9.37        8.84      2.34 o 
   4   4  14      132.27      141.16      4.32 o 
   5   4  14      597.77      644.41     11.36 o 
   6   4  14       76.21       80.22      3.74 o 
   7   4  14      111.19       80.81      4.45 o 
   8   4  14        3.59        3.16      3.05 o 
   1   5  14       85.91       85.69      3.47 o 
   2   5  14      164.54      148.28      4.76 o 
   3   5  14      707.13      631.89     11.16 o 
   4   5  14       62.83       63.05      3.40 o 
   5   5  14      261.33      261.83      6.36 o 
   6   5  14       65.32       58.50      4.18 o 
   7   5  14      190.49      206.42      6.54 o 
   0   6  14        4.07        8.09      3.39 o 
   1   6  14      607.46      696.67     12.07 o 
   2   6  14       73.78       70.85      3.40 o 
   3   6  14      395.61      348.45      7.94 o 
   4   6  14        2.21        0.78      2.79 o 
   5   6  14        4.50        6.35      3.25 o 
   6   6  14        8.95        8.17      3.12 o 
   1   7  14       10.78        4.10      2.49 o 
   2   7  14       14.45       25.42      3.22 o 
   3   7  14        6.65       10.67      3.82 o 
   4   7  14       42.60       37.42      6.66 o 
   1   1  15        7.85       12.04      2.43 o 
   2   1  15        2.38        3.97      2.09 o 
   3   1  15        7.78        4.02      2.52 o 
   4   1  15        2.03       -0.57      2.12 o 
   5   1  15       15.23       12.40      2.30 o 
   6   1  15        0.26       -2.68      2.09 o 
   7   1  15        9.68        4.23      2.12 o 
   8   1  15      119.05      132.41      3.84 o 
   0   2  15       11.53        6.29      3.51 o 
   1   2  15       16.57       23.46      2.71 o 
   2   2  15        0.32       -2.60      2.08 o 
   3   2  15      225.56      189.27      5.40 o 
   4   2  15       30.08       32.53      2.90 o 
   5   2  15       13.69        9.27      2.45 o 
   6   2  15       14.34       29.47      3.33 o 
   7   2  15      141.37      150.99      4.24 o 
   8   2  15      398.23      406.80      8.17 o 
   1   3  15        5.94        8.09      2.42 o 
   2   3  15        2.18       -0.16      2.30 o 
   3   3  15      217.96      195.58      5.57 o 
   4   3  15      237.89      256.13      6.09 o 
   5   3  15       36.75       24.70      2.88 o 
   6   3  15      231.05      235.62      5.57 o 
   7   3  15      242.57      267.48      6.69 o 
   0   4  15       19.27       30.69      4.03 o 
   1   4  15       49.09       54.55      3.53 o 
   2   4  15      467.36      449.12      9.44 o 
   3   4  15       98.47       66.39      3.59 o 
   4   4  15        0.03        0.03      2.24 o 
   5   4  15        5.77        5.39      2.47 o 
   6   4  15      129.26      128.25      4.63 o 
   1   5  15      110.50      113.94      4.37 o 
   2   5  15      136.49      130.81      4.67 o 
   3   5  15      213.91      184.95      5.57 o 
   4   5  15      313.68      311.28      6.97 o 
   5   5  15       67.87       67.29      3.91 o 
   0   6  15       60.30       55.57      4.96 o 
   1   6  15        8.60       12.78      2.63 o 
   2   6  15      106.68      114.93      4.49 o 
   3   6  15       18.46        7.43      2.83 o 
   0   0  16     1099.28     1179.38     44.31 o 
   1   0  16      502.94      510.28     16.12 o 
   2   0  16     1260.79     1291.13     28.48 o 
   3   0  16       22.99       27.24      4.10 o 
   4   0  16        5.16        1.09      3.34 o 
   5   0  16      185.51      197.88      7.70 o 
   6   0  16       65.57       76.85      4.72 o 
   1   1  16       55.37       69.33      4.27 o 
   2   1  16       47.62       53.34      3.69 o 
   3   1  16      136.93      147.73      4.56 o 
   4   1  16      447.66      478.34     10.02 o 
   5   1  16       32.00       29.21      3.27 o 
   6   1  16      612.40      627.29     11.52 o 
   0   2  16      288.59      268.56     10.40 o 
   1   2  16      141.53      166.62      5.66 o 
   2   2  16       25.16       23.55      3.00 o 
   3   2  16       24.34       28.89      3.18 o 
   4   2  16      524.99      553.37     11.14 o 
   5   2  16       42.18       38.73      3.25 o 
   6   2  16       16.50       22.86      3.02 o 
   1   3  16        8.35        6.27      2.53 o 
   2   3  16      243.84      244.97     10.42 o 
   3   3  16       49.68       55.71      3.76 o 
   4   3  16       61.89       58.16      3.78 o 
   5   3  16        8.63        7.64      2.69 o 
   0   4  16      328.08      368.45     13.03 o 
   1   4  16      208.75      209.52      5.96 o 
   2   4  16      347.95      365.94      8.39 o 
   3   4  16       16.43       24.80      3.16 o 
   4   4  16        2.96        4.71      2.78 o 
   1   5  16      114.54      118.35      4.64 o 
   2   5  16      116.49      138.83      5.00 o 
   1   1  17       17.61       13.20      3.08 o 
   2   1  17       19.33        8.19      3.01 o 
   3   1  17      264.06      238.96      6.56 o 
   4   1  17       27.88       31.39      3.40 o 
   0   2  17       23.87       16.11      4.62 o 
   1   2  17        1.07        0.72      2.79 o 
   2   2  17       15.67       18.77      3.19 o 
   3   2  17      314.38      305.77      7.62 o 
   1   3  17        6.14        3.02      2.83 o 
   2   3  17       10.52        4.77      2.70 o 
                                                 
